# Supplementary material for: Exosome Mediated Cytosolic Cisplatin Delivery Through Clathrin-Independent Endocytosis and Enhanced Anti-cancer Effect via Avoiding Endosome Trapping in Cisplatin-Resistant Ovarian Cancer
Source: Front Med (Lausanne). 2022 May 3;9:810761. doi: 10.3389/fmed.2022.810761 (PMC9113028; doi:10.3389/fmed.2022.810761)
Supplement: Supplementary file 10 [file Data_Sheet_1.ZIP]

Archive with 89 entries (88 files):
- Source data/
- Source data/original files for microscope images-Figure 7B-siARF6.tiff
- __MACOSX/Source data/._original files for microscope images-Figure 7B-siARF6.tiff
- Source data/original files for microscope images-Figure 9B.tiff
- __MACOSX/Source data/._original files for microscope images-Figure 9B.tiff
- Source data/original files for microscope images-Figure 6A-Cytochalasin D .tiff
- __MACOSX/Source data/._original files for microscope images-Figure 6A-Cytochalasin D .tiff
- Source data/original files for microscope images-Figure 6A-EIPA.tiff
- __MACOSX/Source data/._original files for microscope images-Figure 6A-EIPA.tiff
- Source data/original files for transmission electron microscope images-Figure 2A.tiff
- __MACOSX/Source data/._original files for transmission electron microscope images-Figure 2A.tiff
- Source data/original files for microscope images-Figure 8B-DAPI-upper.tiff
- __MACOSX/Source data/._original files for microscope images-Figure 8B-DAPI-upper.tiff
- Source data/original files for microscope images-Figure 8B-Cis-FITC-upper.tiff
- __MACOSX/Source data/._original files for microscope images-Figure 8B-Cis-FITC-upper.tiff
- Source data/.DS_Store
- __MACOSX/Source data/._.DS_Store
- Source data/Figure S1-original gels-Figure 2E.tiff
- __MACOSX/Source data/._Figure S1-original gels-Figure 2E.tiff
- Source data/original files for microscope images-Figure S3A-Unlabelled milk-exosomes.tiff
- __MACOSX/Source data/._original files for microscope images-Figure S3A-Unlabelled milk-exosomes.tiff
- Source data/original files for microscope images-Figure 8B-Merge-lower.tiff
- __MACOSX/Source data/._original files for microscope images-Figure 8B-Merge-lower.tiff
- Source data/original files for microscope images-Figure 8A-Merge-upper.tiff
- __MACOSX/Source data/._original files for microscope images-Figure 8A-Merge-upper.tiff
- Source data/original files for transmission electron microscope images-Figure 4A.tiff
- __MACOSX/Source data/._original files for transmission electron microscope images-Figure 4A.tiff
- Source data/original files for microscope images-Figure 8A-Cis-FITC-upper.tiff
- __MACOSX/Source data/._original files for microscope images-Figure 8A-Cis-FITC-upper.tiff
- Source data/original data-Figure 5A.xlsx
- __MACOSX/Source data/._original data-Figure 5A.xlsx
- Source data/original data-Figure S2A and B.xlsx
- __MACOSX/Source data/._original data-Figure S2A and B.xlsx
- Source data/original files for microscope images-Figure S3A-Copper sulfate .tiff
- __MACOSX/Source data/._original files for microscope images-Figure S3A-Copper sulfate .tiff
- Source data/original files for microscope images-Figure S3A-4 ┬░C.tiff
- __MACOSX/Source data/._original files for microscope images-Figure S3A-4 ┬░C.tiff
- Source data/original files for microscope images-Figure 7B-siCAV1.tiff
- __MACOSX/Source data/._original files for microscope images-Figure 7B-siCAV1.tiff
- Source data/original files for microscope images-Figure S3A-Control.tiff
- __MACOSX/Source data/._original files for microscope images-Figure S3A-Control.tiff
- Source data/original files for microscope images-Figure 8B-Rab5.tiff
- __MACOSX/Source data/._original files for microscope images-Figure 8B-Rab5.tiff
- Source data/original files for microscope images-Figure 7B-siRac1.tiff
- __MACOSX/Source data/._original files for microscope images-Figure 7B-siRac1.tiff
- Source data/original files for microscope images-Figure 8A-DAPI-lower.tiff
- __MACOSX/Source data/._original files for microscope images-Figure 8A-DAPI-lower.tiff
- Source data/original files for microscope images-Figure 7B-siCLTC.tiff
- __MACOSX/Source data/._original files for microscope images-Figure 7B-siCLTC.tiff
- Source data/original files for microscope images-Figure 7B-Control.tiff
- __MACOSX/Source data/._original files for microscope images-Figure 7B-Control.tiff
- Source data/original files for microscope images-Figure 7B-siNC.tiff
- __MACOSX/Source data/._original files for microscope images-Figure 7B-siNC.tiff
- Source data/original files for microscope images-Figure 6A-Chlorpromazine.tiff
- __MACOSX/Source data/._original files for microscope images-Figure 6A-Chlorpromazine.tiff
- Source data/Figure S4-original gels-Figure 7A.tiff
- __MACOSX/Source data/._Figure S4-original gels-Figure 7A.tiff
- Source data/original files for microscope images-Figure 8A-Rab5.tiff
- __MACOSX/Source data/._original files for microscope images-Figure 8A-Rab5.tiff
- Source data/original files for microscope images-Figure 6A-Control.tiff
- __MACOSX/Source data/._original files for microscope images-Figure 6A-Control.tiff
- Source data/original files for microscope images-Figure 8B-Lyso Tracker.tiff
- __MACOSX/Source data/._original files for microscope images-Figure 8B-Lyso Tracker.tiff
- Source data/original data-Figure 5B.xlsx
- __MACOSX/Source data/._original data-Figure 5B.xlsx
- Source data/original files for microscope images-Figure 8A-DAPI-upper.tiff
- __MACOSX/Source data/._original files for microscope images-Figure 8A-DAPI-upper.tiff
- Source data/original files for microscope images-Figure 6A-Simvastatin.tiff
- __MACOSX/Source data/._original files for microscope images-Figure 6A-Simvastatin.tiff
- Source data/original files for microscope images-Figure 8B-DAPI-lower.tiff
- __MACOSX/Source data/._original files for microscope images-Figure 8B-DAPI-lower.tiff
- Source data/original files for microscope images-Figure 8A-Lyso Tracker.tiff
- __MACOSX/Source data/._original files for microscope images-Figure 8A-Lyso Tracker.tiff
- Source data/original files for transmission electron microscope images-Figure 4B.tiff
- __MACOSX/Source data/._original files for transmission electron microscope images-Figure 4B.tiff
- Source data/original files for microscope images-Figure 8A-Cis-FITC-lower.tiff
- __MACOSX/Source data/._original files for microscope images-Figure 8A-Cis-FITC-lower.tiff
- Source data/original files for microscope images-Figure 8A-Merge-lower.tiff
- __MACOSX/Source data/._original files for microscope images-Figure 8A-Merge-lower.tiff
- Source data/original files for microscope images-Figure 6A-Genistein.tiff
- __MACOSX/Source data/._original files for microscope images-Figure 6A-Genistein.tiff
- Source data/original files for microscope images-Figure 8B-Merge-upper.tiff
- __MACOSX/Source data/._original files for microscope images-Figure 8B-Merge-upper.tiff
- Source data/original files for transmission electron microscope images-Figure 2B.tiff
- __MACOSX/Source data/._original files for transmission electron microscope images-Figure 2B.tiff
- Source data/original files for microscope images-Figure 9A.tiff
- __MACOSX/Source data/._original files for microscope images-Figure 9A.tiff
- Source data/original files for microscope images-Figure 8B-Cis-FITC-lower.tiff
- __MACOSX/Source data/._original files for microscope images-Figure 8B-Cis-FITC-lower.tiff
