# Supplementary material for: Exosome Mediated Cytosolic Cisplatin Delivery Through Clathrin-Independent Endocytosis and Enhanced Anti-cancer Effect via Avoiding Endosome Trapping in Cisplatin-Resistant Ovarian Cancer
Source: Front Med (Lausanne). 2022 May 3;9:810761. doi: 10.3389/fmed.2022.810761 (PMC9113028; doi:10.3389/fmed.2022.810761)
Supplement: Supplementary file 10 [file Data_Sheet_1.ZIP › Source data/original data-Figure 5A.xlsx]

## Sheet: proteinGroups
Protein IDs	Majority protein IDs	Peptide counts (all)	Peptide counts (razor+unique)	Peptide counts (unique)	Fasta headers	Number of proteins	Peptides	Razor + unique peptides	Unique peptides	Peptides 1	Peptides 2	Peptides 3	Razor + unique peptides 1	Razor + unique peptides 2	Razor + unique peptides 3	Unique peptides 1	Unique peptides 2	Unique peptides 3	Sequence coverage [%]	Unique + razor sequence coverage [%]	Unique sequence coverage [%]	Mol. weight [kDa]	Sequence length	Sequence lengths	Q-value	Score	Identification type 1	Identification type 2	Identification type 3	Sequence coverage 1 [%]	Sequence coverage 2 [%]	Sequence coverage 3 [%]	Intensity	Intensity 1	Intensity 2	Intensity 3	iBAQ	iBAQ 1	iBAQ 2	iBAQ 3	LFQ intensity 1	LFQ intensity 2	LFQ intensity 3	MS/MS count 1	MS/MS count 2	MS/MS count 3	MS/MS count	Only identified by site	Reverse
A0A3Q1N0B0;Q32LA7;P0C0S4;Q3ZBX9;A1A4R1;P0C0S9;F2Z4J1;F2Z4I6;F2Z4G5;F1MLQ1;E1BH22;A4IFU5;A0A0A0MP93;A0A0A0MP90;F1MRN2;A0A3Q1N7K2;A0A3Q1MF62;A0A096LNF2;A0A3Q1MDK7	A0A3Q1N0B0;Q32LA7;P0C0S4;Q3ZBX9;A1A4R1;P0C0S9;F2Z4J1;F2Z4I6;F2Z4G5;F1MLQ1;E1BH22;A4IFU5;A0A0A0MP93;A0A0A0MP90;F1MRN2;A0A3Q1N7K2;A0A3Q1MF62;A0A096LNF2;A0A3Q1MDK7	1;1;1;1;1;1;1;1;1;1;1;1;1;1;1;1;1;1;1	1;1;1;1;1;1;1;1;1;1;1;1;1;1;1;1;1;1;1	1;1;1;1;1;1;1;1;1;1;1;1;1;1;1;1;1;1;1	tr|A0A3Q1N0B0|A0A3Q1N0B0_BOVIN Histone H2A.V OS=Bos taurus OX=9913 GN=H2AFV PE=4 SV=1;sp|Q32LA7|H2AV_BOVIN Histone H2A.V OS=Bos taurus OX=9913 GN=H2AFV PE=2 SV=3;sp|P0C0S4|H2AZ_BOVIN Histone H2A.Z OS=Bos taurus OX=9913 GN=H2AFZ PE=1 SV=2;sp|Q3ZBX9|H2AJ_BOV	19	1	1	1	1	1	1	1	1	1	1	1	1	7.6	7.6	7.6	12.719	119	119;128;128;129;129;130;130;130;130;130;130;130;130;130;136;140;140;143;145	0	1.9936	By MS/MS	By MS/MS	By MS/MS	7.6	7.6	7.6	113930000	37366000	22763000	53797000	22785000	7473200	4552700	10759000	37366000	20274000	43943000	1	1	1	3
Q3SYW2;A0A0A0MP91;A0A3S5ZPC6	Q3SYW2;A0A0A0MP91;A0A3S5ZPC6	1;1;1	1;1;1	1;1;1	sp|Q3SYW2|CO2_BOVIN Complement C2 OS=Bos taurus OX=9913 GN=C2 PE=2 SV=1;tr|A0A0A0MP91|A0A0A0MP91_BOVIN Complement C2 OS=Bos taurus OX=9913 GN=C2 PE=3 SV=1;tr|A0A3S5ZPC6|A0A3S5ZPC6_BOVIN Complement C2 OS=Bos taurus OX=9913 GN=C2 PE=4 SV=1	3	1	1	1	0	1	1	0	1	1	0	1	1	2.3	2.3	2.3	82.905	750	750;750;787	0.0070822	1.1724		By MS/MS	By MS/MS	0	2.3	2.3	34677000	0	18823000	15854000	963250	0	522850	440400	0	16764000	12950000	0	1	1	2
P22226;A0A0N4STN1;A0A3Q1LRG2	P22226;A0A0N4STN1	6;6;2	6;6;2	6;6;2	sp|P22226|CTHL1_BOVIN Cathelicidin-1 OS=Bos taurus OX=9913 GN=CATHL1 PE=1 SV=2;tr|A0A0N4STN1|A0A0N4STN1_BOVIN Uncharacterized protein OS=Bos taurus OX=9913 GN=LOC112441458 PE=3 SV=1	3	6	6	6	6	6	6	6	6	6	6	6	6	41.9	41.9	41.9	17.6	155	155;155;155	0	107.86	By MS/MS	By MS/MS	By MS/MS	41.9	41.9	41.9	932920000	344320000	256150000	332450000	116620000	43040000	32019000	41556000	351160000	231180000	261670000	9	8	10	27
P25417;P35478;A6QPZ0;A0A140T831	P25417;P35478;A6QPZ0;A0A140T831	1;1;1;1	1;1;1;1	1;1;1;1	sp|P25417|CYTB_BOVIN Cystatin-B OS=Bos taurus OX=9913 GN=CSTB PE=1 SV=1;sp|P35478|CYTX_BOVIN Stefin-C OS=Bos taurus OX=9913 PE=1 SV=1;tr|A6QPZ0|A6QPZ0_BOVIN CSTB protein OS=Bos taurus OX=9913 GN=CSTB PE=2 SV=1;tr|A0A140T831|A0A140T831_BOVIN Uncharacterized	4	1	1	1	1	1	1	1	1	1	1	1	1	12.2	12.2	12.2	11.139	98	98;101;101;149	0	1.933	By MS/MS	By MS/MS	By MS/MS	12.2	12.2	12.2	19162000	7237300	5923400	6001500	3193700	1206200	987240	1000200	7237300	5275500	4902200	1	1	1	3
Q58CY6;A0A140T841	Q58CY6;A0A140T841	2;2	2;2	2;2	sp|Q58CY6|PXL2B_BOVIN Prostamide/prostaglandin F synthase OS=Bos taurus OX=9913 GN=PRXL2B PE=2 SV=1;tr|A0A140T841|A0A140T841_BOVIN Prostamide/prostaglandin F synthase OS=Bos taurus OX=9913 GN=PRXL2B PE=4 SV=1	2	2	2	2	1	2	2	1	2	2	1	2	2	13.4	13.4	13.4	21.497	201	201;201	0	12.9	By MS/MS	By MS/MS	By MS/MS	7	13.4	13.4	65566000	15011000	26902000	23653000	6556600	1501100	2690200	2365300	19753000	21297000	17241000	1	2	2	5
A0A140T851;P00745;A0A3Q1M616	A0A140T851;P00745;A0A3Q1M616	1;1;1	1;1;1	1;1;1	tr|A0A140T851|A0A140T851_BOVIN Vitamin K-dependent protein C OS=Bos taurus OX=9913 GN=PROC PE=3 SV=2;sp|P00745|PROC_BOVIN Vitamin K-dependent protein C (Fragment) OS=Bos taurus OX=9913 GN=PROC PE=1 SV=1;tr|A0A3Q1M616|A0A3Q1M616_BOVIN Vitamin K-dependent pr	3	1	1	1	1	0	1	1	0	1	1	0	1	2.4	2.4	2.4	50.708	451	451;456;459	0.0014663	1.621	By matching		By MS/MS	2.4	0	2.4	7359100	4254600	0	3104500	245300	141820	0	103480	0	0	2535800	0	0	0	0
P68250;A0A140T894	P68250;A0A140T894	3;3	1;1	1;1	sp|P68250|1433B_BOVIN 14-3-3 protein beta/alpha OS=Bos taurus OX=9913 GN=YWHAB PE=1 SV=2;tr|A0A140T894|A0A140T894_BOVIN 14-3-3 protein beta/alpha OS=Bos taurus OX=9913 GN=YWHAB PE=3 SV=1	2	3	1	1	3	3	3	1	1	1	1	1	1	13	5.7	5.7	28.081	246	246;246	0.0071225	1.2183	By MS/MS	By matching	By MS/MS	13	13	13	3937500	0	2058000	1879500	281250	0	147000	134250	0	1832900	1535200	1	0	1	2
Q9XSG3;A0A140T8A5;Q04467	Q9XSG3;A0A140T8A5	18;18;1	18;18;1	18;18;1	sp|Q9XSG3|IDHC_BOVIN Isocitrate dehydrogenase [NADP] cytoplasmic OS=Bos taurus OX=9913 GN=IDH1 PE=2 SV=1;tr|A0A140T8A5|A0A140T8A5_BOVIN Isocitrate dehydrogenase [NADP] OS=Bos taurus OX=9913 GN=IDH1 PE=1 SV=1	3	18	18	18	17	18	18	17	18	18	17	18	18	52.4	52.4	52.4	46.785	414	414;414;452	0	112.75	By MS/MS	By MS/MS	By MS/MS	50.7	52.4	52.4	3403700000	671210000	1558800000	1173600000	126060000	24860000	57735000	43467000	781610000	1266300000	943130000	14	29	24	67
P10897;A0A140T8A6	P10897;A0A140T8A6	1;1	1;1	1;1	sp|P10897|CY561_BOVIN Cytochrome b561 OS=Bos taurus OX=9913 GN=CYB561 PE=1 SV=2;tr|A0A140T8A6|A0A140T8A6_BOVIN Cytochrome b561 OS=Bos taurus OX=9913 GN=CYB561 PE=4 SV=1	2	1	1	1	0	1	1	0	1	1	0	1	1	6	6	6	27.904	252	252;273	0	3.3214		By MS/MS	By MS/MS	0	6	6	45588000	0	21706000	23882000	7598000	0	3617600	3980400	0	18401000	20439000	0	1	1	2
Q95M12;A0A140T8D4	Q95M12;A0A140T8D4	11;11	11;11	11;11	sp|Q95M12|LGMN_BOVIN Legumain OS=Bos taurus OX=9913 GN=LGMN PE=1 SV=1;tr|A0A140T8D4|A0A140T8D4_BOVIN Legumain OS=Bos taurus OX=9913 GN=LGMN PE=4 SV=1	2	11	11	11	10	10	8	10	10	8	10	10	8	28.2	28.2	28.2	49.283	433	433;433	0	21.806	By MS/MS	By MS/MS	By MS/MS	27.9	28.2	25.4	411080000	129920000	134660000	146490000	20554000	6496200	6733200	7324400	123040000	128140000	118340000	8	8	9	25
F1N5T9;A0A3Q1LF32	F1N5T9;A0A3Q1LF32	1;1	1;1	1;1	tr|F1N5T9|F1N5T9_BOVIN Serine incorporator 5 OS=Bos taurus OX=9913 GN=SERINC5 PE=4 SV=3;tr|A0A3Q1LF32|A0A3Q1LF32_BOVIN Serine incorporator 5 OS=Bos taurus OX=9913 GN=SERINC5 PE=4 SV=1	2	1	1	1	1	1	1	1	1	1	1	1	1	2.5	2.5	2.5	50.117	447	447;459	0.020566	0.75677	By MS/MS	By MS/MS	By matching	2.5	2.5	2.5	32089000	16973000	6517200	8598900	1604500	848660	325860	429940	16973000	0	0	1	0	0	1
A0A3Q1LF73;F1N780	A0A3Q1LF73;F1N780	1;1	1;1	1;1	tr|A0A3Q1LF73|A0A3Q1LF73_BOVIN EPH receptor A7 OS=Bos taurus OX=9913 GN=EPHA7 PE=4 SV=1;tr|F1N780|F1N780_BOVIN EPH receptor A7 OS=Bos taurus OX=9913 GN=EPHA7 PE=3 SV=3	2	1	1	1	0	0	1	0	0	1	0	0	1	2.6	2.6	2.6	68.35	610	610;998	0.030979	0.63475			By MS/MS	0	0	2.6	3428500	0	0	3428500	137140	0	0	137140	0	0	2800500	0	0	1	1
Q1LZ81;A0A3Q1LF77;A0A3Q1M978	Q1LZ81;A0A3Q1LF77;A0A3Q1M978	2;2;1	2;2;1	2;2;1	tr|Q1LZ81|Q1LZ81_BOVIN PDCD6 protein OS=Bos taurus OX=9913 GN=PDCD6 PE=2 SV=1;tr|A0A3Q1LF77|A0A3Q1LF77_BOVIN Uncharacterized protein OS=Bos taurus OX=9913 GN=PDCD6 PE=4 SV=1;tr|A0A3Q1M978|A0A3Q1M978_BOVIN Uncharacterized protein OS=Bos taurus OX=9913 GN=PD	3	2	2	2	2	2	2	2	2	2	2	2	2	12.7	12.7	12.7	21.737	189	189;190;191	0	5.2557	By MS/MS	By MS/MS	By MS/MS	12.7	12.7	12.7	143000000	38475000	57461000	47063000	13000000	3497800	5223800	4278400	44608000	50764000	32722000	0	2	2	4
A4FUA8;A0A3Q1N894;A0A3Q1LFG8	A4FUA8;A0A3Q1N894;A0A3Q1LFG8	1;1;1	1;1;1	1;1;1	sp|A4FUA8|CAZA1_BOVIN F-actin-capping protein subunit alpha-1 OS=Bos taurus OX=9913 GN=CAPZA1 PE=2 SV=1;tr|A0A3Q1N894|A0A3Q1N894_BOVIN F-actin-capping protein subunit alpha-1 OS=Bos taurus OX=9913 GN=CAPZA1 PE=4 SV=1;tr|A0A3Q1LFG8|A0A3Q1LFG8_BOVIN F-actin-	3	1	1	1	1	1	1	1	1	1	1	1	1	6.3	6.3	6.3	32.931	286	286;287;295	0.0070028	1.1149	By MS/MS	By matching	By matching	6.3	6.3	6.3	25711000	8728800	10916000	6066200	1977800	671450	839690	466630	9169900	8306100	5929900	1	0	0	1
A0A3Q1MV72;A0A3Q1LFK0;F1MUJ6;A0A3Q1M3C0;A0A3Q1MR13	A0A3Q1MV72;A0A3Q1LFK0;F1MUJ6;A0A3Q1M3C0;A0A3Q1MR13	1;1;1;1;1	1;1;1;1;1	1;1;1;1;1	tr|A0A3Q1MV72|A0A3Q1MV72_BOVIN Solute carrier family 1 member 2 OS=Bos taurus OX=9913 GN=SLC1A2 PE=4 SV=1;tr|A0A3Q1LFK0|A0A3Q1LFK0_BOVIN Solute carrier family 1 member 2 OS=Bos taurus OX=9913 GN=SLC1A2 PE=4 SV=1;tr|F1MUJ6|F1MUJ6_BOVIN Amino acid transporte	5	1	1	1	1	0	0	1	0	0	1	0	0	2.2	2.2	2.2	54.761	507	507;565;574;585;595	0.01355	0.92735	By MS/MS			2.2	0	0	3279000	3279000	0	0	172580	172580	0	0	3279000	0	0	1	0	0	1
Q9N0V4;F6Q751;E1BH17;A0A3Q1LFR2;A0A3Q1NG91;A0A3Q1MQV0;A0A3Q1LY34	Q9N0V4;F6Q751;E1BH17;A0A3Q1LFR2;A0A3Q1NG91;A0A3Q1MQV0	3;3;3;3;2;2;1	3;3;3;3;2;2;1	3;3;3;3;2;2;1	sp|Q9N0V4|GSTM1_BOVIN Glutathione S-transferase Mu 1 OS=Bos taurus OX=9913 GN=GSTM1 PE=1 SV=3;tr|F6Q751|F6Q751_BOVIN Glutathione S-transferase Mu 1 OS=Bos taurus OX=9913 GN=GSTM1 PE=1 SV=2;tr|E1BH17|E1BH17_BOVIN Glutathione S-transferase OS=Bos taurus OX=9	7	3	3	3	3	3	3	3	3	3	3	3	3	15.1	15.1	15.1	25.635	218	218;218;218;218;149;218;266	0	7.796	By MS/MS	By MS/MS	By MS/MS	15.1	15.1	15.1	97517000	26180000	40048000	31289000	6094800	1636300	2503000	1955500	27247000	33903000	26255000	2	3	2	7
A0A3Q1LGC6;F6R3W5;A0A3Q1MTK7;A0A3Q1MFT3;A0A3Q1MHM8	A0A3Q1LGC6;F6R3W5;A0A3Q1MTK7;A0A3Q1MFT3;A0A3Q1MHM8	4;4;4;4;2	4;4;4;4;2	4;4;4;4;2	tr|A0A3Q1LGC6|A0A3Q1LGC6_BOVIN Tetraspanin 14 OS=Bos taurus OX=9913 PE=4 SV=1;tr|F6R3W5|F6R3W5_BOVIN Tetraspanin 14 OS=Bos taurus OX=9913 GN=TSPAN14 PE=4 SV=1;tr|A0A3Q1MTK7|A0A3Q1MTK7_BOVIN Tetraspanin 14 OS=Bos taurus OX=9913 PE=4 SV=1;tr|A0A3Q1MFT3|A0A3Q	5	4	4	4	3	4	4	3	4	4	3	4	4	16.1	16.1	16.1	32.345	286	286;302;369;385;266	0	25.198	By MS/MS	By MS/MS	By MS/MS	11.9	16.1	16.1	121750000	38710000	48477000	34564000	11068000	3519100	4407000	3142200	38229000	31265000	40623000	2	2	3	7
A0A3Q1N590;A0A3Q1M7U8;E1B8N9;A0A3Q1LH95	A0A3Q1N590;A0A3Q1M7U8;E1B8N9;A0A3Q1LH95	1;1;1;1	1;1;1;1	1;1;1;1	tr|A0A3Q1N590|A0A3Q1N590_BOVIN Uncharacterized protein OS=Bos taurus OX=9913 GN=MAP3K20 PE=4 SV=1;tr|A0A3Q1M7U8|A0A3Q1M7U8_BOVIN Uncharacterized protein OS=Bos taurus OX=9913 GN=MAP3K20 PE=4 SV=1;tr|E1B8N9|E1B8N9_BOVIN Uncharacterized protein OS=Bos taurus	4	1	1	1	1	1	1	1	1	1	1	1	1	2.9	2.9	2.9	51.711	456	456;761;769;800	0.014845	0.91287	By matching	By matching	By MS/MS	2.9	2.9	2.9	785340000	15781000	412400000	357160000	49083000	986300	25775000	22322000	41265000	199080000	434470000	0	0	1	1
Q0V8B6;A0A3Q1LHR9;F1MK08;A0A3Q1N178	Q0V8B6;A0A3Q1LHR9;F1MK08;A0A3Q1N178	8;8;8;8	8;8;8;8	8;8;8;8	sp|Q0V8B6|TPP1_BOVIN Tripeptidyl-peptidase 1 OS=Bos taurus OX=9913 GN=TPP1 PE=2 SV=1;tr|A0A3Q1LHR9|A0A3Q1LHR9_BOVIN Tripeptidyl peptidase 1 OS=Bos taurus OX=9913 PE=4 SV=1;tr|F1MK08|F1MK08_BOVIN Tripeptidyl peptidase 1 OS=Bos taurus OX=9913 GN=TPP1 PE=4 SV	4	8	8	8	7	8	7	7	8	7	7	8	7	23.8	23.8	23.8	61.351	563	563;563;564;572	0	39.482	By MS/MS	By MS/MS	By MS/MS	21.3	23.8	21.3	295610000	94652000	107210000	93743000	12317000	3943800	4467200	3906000	94701000	90588000	81421000	6	5	5	16
Q0VD03;F1MHC3;A0A3Q1MHE2;A0A3Q1M161;A0A3Q1LHV0;A0A3Q1MDJ9;A0A3Q1M0L0;A0A3Q1LZS6;F1MQT9	Q0VD03;F1MHC3;A0A3Q1MHE2;A0A3Q1M161;A0A3Q1LHV0;A0A3Q1MDJ9;A0A3Q1M0L0;A0A3Q1LZS6;F1MQT9	1;1;1;1;1;1;1;1;1	1;1;1;1;1;1;1;1;1	1;1;1;1;1;1;1;1;1	tr|Q0VD03|Q0VD03_BOVIN CD44 antigen OS=Bos taurus OX=9913 GN=CD44 PE=2 SV=1;tr|F1MHC3|F1MHC3_BOVIN CD44 antigen OS=Bos taurus OX=9913 GN=CD44 PE=4 SV=2;tr|A0A3Q1MHE2|A0A3Q1MHE2_BOVIN CD44 antigen OS=Bos taurus OX=9913 GN=CD44 PE=4 SV=1;tr|A0A3Q1M161|A0A3Q1	9	1	1	1	1	1	1	1	1	1	1	1	1	4.3	4.3	4.3	40.086	368	368;433;541;582;608;630;661;673;703	0	5.8128	By MS/MS	By MS/MS	By MS/MS	4.3	4.3	4.3	19268000	5233400	7029200	7005200	1204200	327080	439320	437820	5233400	6260300	5722000	1	1	1	3
F1MT51;A0A3Q1LI03;Q2YDL5;A0A3Q1M396	F1MT51;A0A3Q1LI03;Q2YDL5;A0A3Q1M396	1;1;1;1	1;1;1;1	1;1;1;1	tr|F1MT51|F1MT51_BOVIN Peptidylprolyl isomerase OS=Bos taurus OX=9913 GN=FKBP11 PE=4 SV=2;tr|A0A3Q1LI03|A0A3Q1LI03_BOVIN FK506 binding protein 11 OS=Bos taurus OX=9913 PE=4 SV=1;sp|Q2YDL5|FKB11_BOVIN Peptidyl-prolyl cis-trans isomerase FKBP11 OS=Bos taurus	4	1	1	1	0	0	1	0	0	1	0	0	1	5.2	5.2	5.2	21.287	192	192;202;203;228	0.022814	0.71919			By MS/MS	0	0	5.2	0	0	0	0	0	0	0	0	0	0	0	0	0	1	1
A0A3Q1M671;A0A3Q1LI72;E1BGJ4	A0A3Q1M671;A0A3Q1LI72;E1BGJ4	3;3;3	3;3;3	3;3;3	tr|A0A3Q1M671|A0A3Q1M671_BOVIN Uncharacterized protein OS=Bos taurus OX=9913 GN=MAN2A2 PE=4 SV=1;tr|A0A3Q1LI72|A0A3Q1LI72_BOVIN Uncharacterized protein OS=Bos taurus OX=9913 GN=MAN2A2 PE=4 SV=1;tr|E1BGJ4|E1BGJ4_BOVIN Alpha-mannosidase OS=Bos taurus OX=9913	3	3	3	3	3	2	3	3	2	3	3	2	3	3.9	3.9	3.9	130.22	1150	1150;1175;1210	0	6.011	By MS/MS	By MS/MS	By MS/MS	3.9	2.3	3.9	63358000	23128000	12812000	27419000	1131400	412990	228780	489630	24277000	16248000	16410000	2	1	1	4
A0A3Q1LTK9;A0A3Q1M6A2;A0A3Q1N1N6;A0A3Q1LI93;A0A3Q1M299;A0A3Q1M849;F1MPE1	A0A3Q1LTK9;A0A3Q1M6A2;A0A3Q1N1N6;A0A3Q1LI93;A0A3Q1M299;A0A3Q1M849;F1MPE1	19;19;19;19;18;18;18	19;19;19;19;18;18;18	19;19;19;19;18;18;18	tr|A0A3Q1LTK9|A0A3Q1LTK9_BOVIN CD109 molecule OS=Bos taurus OX=9913 PE=4 SV=1;tr|A0A3Q1M6A2|A0A3Q1M6A2_BOVIN CD109 molecule OS=Bos taurus OX=9913 PE=4 SV=1;tr|A0A3Q1N1N6|A0A3Q1N1N6_BOVIN CD109 molecule OS=Bos taurus OX=9913 PE=4 SV=1;tr|A0A3Q1LI93|A0A3Q1LI	7	19	19	19	19	17	18	19	17	18	19	17	18	19	19	19	161.93	1449	1449;1450;1451;1455;1391;1411;1441	0	112.21	By MS/MS	By MS/MS	By MS/MS	19	16.6	18.4	1682700000	537430000	469270000	676010000	25888000	8268200	7219500	10400000	506660000	443660000	548990000	17	14	22	53
A0A3Q1LNB1;Q2KI48;A0A3Q1LIA1	A0A3Q1LNB1;Q2KI48;A0A3Q1LIA1	4;4;4	4;4;4	4;4;4	tr|A0A3Q1LNB1|A0A3Q1LNB1_BOVIN Uncharacterized protein OS=Bos taurus OX=9913 GN=PTTG1IP PE=4 SV=1;tr|Q2KI48|Q2KI48_BOVIN Pituitary tumor-transforming 1 interacting protein OS=Bos taurus OX=9913 GN=PTTG1IP PE=2 SV=1;tr|A0A3Q1LIA1|A0A3Q1LIA1_BOVIN Uncharacte	3	4	4	4	4	4	4	4	4	4	4	4	4	24.7	24.7	24.7	19.118	166	166;175;238	0	11.826	By MS/MS	By MS/MS	By MS/MS	24.7	24.7	24.7	608580000	180520000	200790000	227260000	86940000	25789000	28685000	32465000	188610000	181440000	174940000	5	5	4	14
F1N482;A0A3Q1LIP3;A0A3Q1N4R7;A0A3Q1M3Y7;A0A3Q1M605;A0A3Q1LKT3	F1N482;A0A3Q1LIP3;A0A3Q1N4R7;A0A3Q1M3Y7;A0A3Q1M605;A0A3Q1LKT3	1;1;1;1;1;1	1;1;1;1;1;1	1;1;1;1;1;1	tr|F1N482|F1N482_BOVIN Uncharacterized protein OS=Bos taurus OX=9913 GN=ARHGEF28 PE=4 SV=3;tr|A0A3Q1LIP3|A0A3Q1LIP3_BOVIN Uncharacterized protein OS=Bos taurus OX=9913 GN=ARHGEF28 PE=4 SV=1;tr|A0A3Q1N4R7|A0A3Q1N4R7_BOVIN Uncharacterized protein OS=Bos taur	6	1	1	1	1	1	1	1	1	1	1	1	1	0.7	0.7	0.7	156.28	1381	1381;1389;1603;1606;1641;1668	0.0069638	1.0969	By matching	By matching	By MS/MS	0.7	0.7	0.7	40878000	9021300	20414000	11443000	681300	150350	340230	190720	0	0	9347100	0	0	0	0
A0A3Q1N8C9;A0A3Q1MS92;G5E675;Q0VCK5;A0A3Q1LIW3;E1BMW2;A0A3Q1LVF9	A0A3Q1N8C9;A0A3Q1MS92;G5E675;Q0VCK5;A0A3Q1LIW3;E1BMW2;A0A3Q1LVF9	1;1;1;1;1;1;1	1;1;1;1;1;1;1	1;1;1;1;1;1;1	tr|A0A3Q1N8C9|A0A3Q1N8C9_BOVIN Adaptor related protein complex 2 subunit alpha 1 OS=Bos taurus OX=9913 GN=AP2A1 PE=4 SV=1;tr|A0A3Q1MS92|A0A3Q1MS92_BOVIN AP-2 complex subunit alpha-2 OS=Bos taurus OX=9913 GN=AP2A2 PE=4 SV=1;tr|G5E675|G5E675_BOVIN AP-2 compl	7	1	1	1	1	1	1	1	1	1	1	1	1	1.4	1.4	1.4	101.64	916	916;919;935;938;968;969;978	0.027466	0.66018	By MS/MS	By matching	By MS/MS	1.4	1.4	1.4	11543000	4800900	6741900	0	213750	88905	124850	0	4800900	6004500	0	1	0	1	2
A0A3Q1LSQ7;A0A3Q1N2F2;A0A3Q1LJM0;A0A3Q1LPI1;A0A3Q1LXZ2;G3MW09;G3MW10	A0A3Q1LSQ7;A0A3Q1N2F2;A0A3Q1LJM0;A0A3Q1LPI1;A0A3Q1LXZ2;G3MW09;G3MW10	1;1;1;1;1;1;1	1;1;1;1;1;1;1	1;1;1;1;1;1;1	tr|A0A3Q1LSQ7|A0A3Q1LSQ7_BOVIN Uncharacterized protein OS=Bos taurus OX=9913 PE=4 SV=1;tr|A0A3Q1N2F2|A0A3Q1N2F2_BOVIN Uncharacterized protein OS=Bos taurus OX=9913 PE=4 SV=1;tr|A0A3Q1LJM0|A0A3Q1LJM0_BOVIN Uncharacterized protein OS=Bos taurus OX=9913 PE=4	7	1	1	1	1	1	1	1	1	1	1	1	1	1	1	1	136.26	1208	1208;1227;1253;1262;1280;1288;1309	0.0070922	1.1819	By matching	By MS/MS	By matching	1	1	1	20440000	6328300	7030700	7081400	340670	105470	117180	118020	6178700	6288500	5907100	0	1	0	1
E1BDQ9;A0A3Q1LJN3;F1MWQ8;A0A3Q1MCA2;A0A3Q1MBI7	E1BDQ9;A0A3Q1LJN3;F1MWQ8;A0A3Q1MCA2;A0A3Q1MBI7	1;1;1;1;1	1;1;1;1;1	1;1;1;1;1	tr|E1BDQ9|E1BDQ9_BOVIN Uncharacterized protein OS=Bos taurus OX=9913 GN=WDR20 PE=4 SV=3;tr|A0A3Q1LJN3|A0A3Q1LJN3_BOVIN Uncharacterized protein OS=Bos taurus OX=9913 GN=WDR20 PE=4 SV=1;tr|F1MWQ8|F1MWQ8_BOVIN Uncharacterized protein OS=Bos taurus OX=9913 GN=	5	1	1	1	1	1	1	1	1	1	1	1	1	1.8	1.8	1.8	62.563	569	569;581;646;671;708	0.0069444	1.0951	By MS/MS	By MS/MS	By MS/MS	1.8	1.8	1.8	7074300000	1835700000	2431400000	2807300000	321560000	83441000	110520000	127600000	965010000	1113800000	1096900000	1	2	0	3
A0A3Q1LJT1	A0A3Q1LJT1	2	2	2	tr|A0A3Q1LJT1|A0A3Q1LJT1_BOVIN Uncharacterized protein OS=Bos taurus OX=9913 PE=4 SV=1	1	2	2	2	2	2	2	2	2	2	2	2	2	15.8	15.8	15.8	25.055	234	234	0	100.46	By MS/MS	By MS/MS	By MS/MS	15.8	15.8	15.8	251920000	75136000	76963000	99822000	25192000	7513600	7696300	9982200	79690000	66929000	78599000	3	4	3	10
A0A3Q1N3L6;A0A3Q1LK28	A0A3Q1N3L6;A0A3Q1LK28	1;1	1;1	1;1	tr|A0A3Q1N3L6|A0A3Q1N3L6_BOVIN Uncharacterized protein OS=Bos taurus OX=9913 PE=4 SV=1;tr|A0A3Q1LK28|A0A3Q1LK28_BOVIN Uncharacterized protein OS=Bos taurus OX=9913 PE=4 SV=1	2	1	1	1	0	0	1	0	0	1	0	0	1	10	10	10	14.913	130	130;135	0.013569	0.95188			By MS/MS	0	0	10	0	0	0	0	0	0	0	0	0	0	0	0	0	1	1
G3N1U2;G3MXH2;A0A3Q1LKB7	G3N1U2;G3MXH2;A0A3Q1LKB7	3;3;3	1;1;1	1;1;1	tr|G3N1U2|G3N1U2_BOVIN Uncharacterized protein OS=Bos taurus OX=9913 GN=HRAS PE=4 SV=2;tr|G3MXH2|G3MXH2_BOVIN Uncharacterized protein OS=Bos taurus OX=9913 GN=HRAS PE=4 SV=1;tr|A0A3Q1LKB7|A0A3Q1LKB7_BOVIN Uncharacterized protein OS=Bos taurus OX=9913 GN=HR	3	3	1	1	2	3	3	0	1	1	0	1	1	26.5	5.3	5.3	18.827	170	170;189;199	0.040719	0.48787	By matching	By MS/MS	By matching	21.2	26.5	26.5	8503400	0	5509000	2994300	944820	0	612110	332700	0	0	2445900	0	0	0	0
Q0P5I9;A0A3Q1M5N8;A0A3Q1LKC4;A0A3Q1M085	Q0P5I9;A0A3Q1M5N8;A0A3Q1LKC4;A0A3Q1M085	1;1;1;1	1;1;1;1	1;1;1;1	tr|Q0P5I9|Q0P5I9_BOVIN CXCL12 protein OS=Bos taurus OX=9913 GN=CXCL12 PE=2 SV=1;tr|A0A3Q1M5N8|A0A3Q1M5N8_BOVIN Uncharacterized protein OS=Bos taurus OX=9913 GN=CXCL12 PE=4 SV=1;tr|A0A3Q1LKC4|A0A3Q1LKC4_BOVIN Uncharacterized protein OS=Bos taurus OX=9913 GN	4	1	1	1	1	1	1	1	1	1	1	1	1	15.7	15.7	15.7	10.112	89	89;93;117;119	0.0014837	1.7003	By MS/MS	By MS/MS	By matching	15.7	15.7	15.7	33110000	10332000	10025000	12753000	5518400	1722000	1670800	2125500	10332000	8928500	10417000	1	1	0	2
F6RC46;A0A3Q1LKF2;A0A3Q1M3Q4	F6RC46;A0A3Q1LKF2;A0A3Q1M3Q4	1;1;1	1;1;1	1;1;1	tr|F6RC46|F6RC46_BOVIN Aldehyde dehydrogenase OS=Bos taurus OX=9913 GN=ALDH3B2 PE=3 SV=1;tr|A0A3Q1LKF2|A0A3Q1LKF2_BOVIN Uncharacterized protein OS=Bos taurus OX=9913 GN=LOC508879 PE=4 SV=1;tr|A0A3Q1M3Q4|A0A3Q1M3Q4_BOVIN Uncharacterized protein OS=Bos tauru	3	1	1	1	0	0	1	0	0	1	0	0	1	2.1	2.1	2.1	51.745	466	466;486;705	0.034483	0.61051			By MS/MS	0	0	2.1	0	0	0	0	0	0	0	0	0	0	0	0	0	1	1
G3N2K4;A0A3Q1LL67;E1BDY3;A0A3Q1LJT3	G3N2K4;A0A3Q1LL67;E1BDY3;A0A3Q1LJT3	16;16;15;12	16;16;15;12	16;16;15;12	tr|G3N2K4|G3N2K4_BOVIN Uncharacterized protein OS=Bos taurus OX=9913 GN=GLG1 PE=1 SV=2;tr|A0A3Q1LL67|A0A3Q1LL67_BOVIN Uncharacterized protein OS=Bos taurus OX=9913 GN=GLG1 PE=4 SV=1;tr|E1BDY3|E1BDY3_BOVIN Uncharacterized protein OS=Bos taurus OX=9913 GN=GL	4	16	16	16	15	13	14	15	13	14	15	13	14	19.8	19.8	19.8	121.2	1063	1063;1185;1168;1113	0	92.754	By MS/MS	By MS/MS	By MS/MS	18.8	16.1	17.3	477040000	154170000	130420000	192450000	8834100	2855100	2415100	3563900	163490000	121590000	142440000	12	11	9	32
A0A3Q1N4W6;G3X771;A0A3Q1LLE7;A0A3Q1M4U7;A0A3Q1LSK6;A0A3Q1MBX4;A0A3Q1MIC7;A0A3Q1MB23	A0A3Q1N4W6;G3X771;A0A3Q1LLE7;A0A3Q1M4U7;A0A3Q1LSK6;A0A3Q1MBX4;A0A3Q1MIC7;A0A3Q1MB23	1;1;1;1;1;1;1;1	1;1;1;1;1;1;1;1	1;1;1;1;1;1;1;1	tr|A0A3Q1N4W6|A0A3Q1N4W6_BOVIN Uncharacterized protein OS=Bos taurus OX=9913 PE=4 SV=1;tr|G3X771|G3X771_BOVIN Uncharacterized protein OS=Bos taurus OX=9913 PE=4 SV=2;tr|A0A3Q1LLE7|A0A3Q1LLE7_BOVIN Uncharacterized protein OS=Bos taurus OX=9913 PE=4 SV=1;tr|	8	1	1	1	1	1	0	1	1	0	1	1	0	0.6	0.6	0.6	136.95	1237	1237;1241;1241;1243;1244;1263;1267;1285	0.0096819	1.0679	By MS/MS	By MS/MS		0.6	0.6	0	4543900	4543900	0	0	74490	74490	0	0	4543900	0	0	1	1	0	2
Q0VBY4;A0A3Q1MAI5;A0A3Q1LLK0;A0A3Q1LYV4	Q0VBY4;A0A3Q1MAI5;A0A3Q1LLK0;A0A3Q1LYV4	1;1;1;1	1;1;1;1	1;1;1;1	tr|Q0VBY4|Q0VBY4_BOVIN Tumor protein D52-like 1 OS=Bos taurus OX=9913 GN=TPD52L1 PE=2 SV=1;tr|A0A3Q1MAI5|A0A3Q1MAI5_BOVIN Uncharacterized protein OS=Bos taurus OX=9913 GN=TPD52L1 PE=4 SV=1;tr|A0A3Q1LLK0|A0A3Q1LLK0_BOVIN Uncharacterized protein OS=Bos tauru	4	1	1	1	0	1	1	0	1	1	0	1	1	5.7	5.7	5.7	22.777	209	209;225;254;267	0.021795	0.73859		By matching	By MS/MS	0	5.7	5.7	9447700	0	5113000	4334700	858880	0	464820	394060	0	4553700	3540700	0	0	1	1
A0A3Q1NEJ2;A0A3Q1LX63;A0A3Q1LLZ4	A0A3Q1NEJ2;A0A3Q1LX63;A0A3Q1LLZ4	7;7;7	7;7;7	7;7;7	tr|A0A3Q1NEJ2|A0A3Q1NEJ2_BOVIN Uncharacterized protein OS=Bos taurus OX=9913 GN=MVB12B PE=4 SV=1;tr|A0A3Q1LX63|A0A3Q1LX63_BOVIN Uncharacterized protein OS=Bos taurus OX=9913 GN=MVB12B PE=4 SV=1;tr|A0A3Q1LLZ4|A0A3Q1LLZ4_BOVIN Uncharacterized protein OS=Bos	3	7	7	7	6	7	7	6	7	7	6	7	7	32.4	32.4	32.4	33.39	299	299;319;347	0	91.906	By MS/MS	By MS/MS	By MS/MS	31.8	32.4	32.4	453800000	147880000	144630000	161290000	28362000	9242300	9039200	10081000	153100000	126240000	129100000	7	7	7	21
G3X807;G3N081;P62803;G3N2B8;E1B9M9;A0A3Q1MEZ8;E1BBP7;A0A3Q1LM20;E1B7N2;A0A3Q1MH02;A0A3Q1MJQ1;A0A3Q1NHG3;A0A3Q1M8Q4;E1BLC2;A0A3Q1N666;G3MYX0;A0A3Q1LMV7;A0A3Q1MEY7;A0A3Q1MFY5	G3X807;G3N081;P62803;G3N2B8;E1B9M9;A0A3Q1MEZ8;E1BBP7;A0A3Q1LM20;E1B7N2;A0A3Q1MH02;A0A3Q1MJQ1;A0A3Q1NHG3;A0A3Q1M8Q4;E1BLC2;A0A3Q1N666;G3MYX0;A0A3Q1LMV7;A0A3Q1MEY7;A0A3Q1MFY5	4;4;4;4;4;4;4;4;3;3;3;2;2;2;2;2;2;2;2	1;1;1;1;1;1;1;1;1;0;0;0;0;0;0;0;0;0;0	1;1;1;1;1;1;1;1;1;0;0;0;0;0;0;0;0;0;0	tr|G3X807|G3X807_BOVIN Histone H4 OS=Bos taurus OX=9913 PE=3 SV=1;tr|G3N081|G3N081_BOVIN Histone H4 OS=Bos taurus OX=9913 PE=3 SV=2;sp|P62803|H4_BOVIN Histone H4 OS=Bos taurus OX=9913 PE=1 SV=2;tr|G3N2B8|G3N2B8_BOVIN Histone H4 OS=Bos taurus OX=9913 GN=LOC	19	4	1	1	4	4	4	1	1	1	1	1	1	35.7	13.3	13.3	10.949	98	98;98;103;103;103;103;115;136;103;136;149;93;96;97;101;103;103;109;110	0	2.6659	By MS/MS	By MS/MS	By MS/MS	35.7	35.7	35.7	48637000	17884000	10410000	20343000	8106200	2980600	1735100	3390500	17884000	9271800	16617000	1	1	1	3
Q29RU4;F1MM86;A0A3Q1LM32	Q29RU4;F1MM86;A0A3Q1LM32	3;3;3	3;3;3	3;3;3	sp|Q29RU4|CO6_BOVIN Complement component C6 OS=Bos taurus OX=9913 GN=C6 PE=2 SV=1;tr|F1MM86|F1MM86_BOVIN Complement component C6 OS=Bos taurus OX=9913 GN=C6 PE=4 SV=2;tr|A0A3Q1LM32|A0A3Q1LM32_BOVIN Complement component C6 OS=Bos taurus OX=9913 GN=C6 PE=4 S	3	3	3	3	2	2	1	2	2	1	2	2	1	4.3	4.3	4.3	104.54	932	932;932;935	0	15.368	By MS/MS	By MS/MS	By matching	2.7	2.8	1.2	20872000	5855500	6641300	8374800	401380	112610	127720	161050	5808200	6168900	6634200	2	1	0	3
A0A3Q1MDD4;A0A3Q1LMC1;A3KMY8;A0A3Q1NB19;A0A3Q1NKM6	A0A3Q1MDD4;A0A3Q1LMC1;A3KMY8	4;4;4;1;1	4;4;4;1;1	4;4;4;1;1	tr|A0A3Q1MDD4|A0A3Q1MDD4_BOVIN Uncharacterized protein OS=Bos taurus OX=9913 GN=GUSB PE=4 SV=1;tr|A0A3Q1LMC1|A0A3Q1LMC1_BOVIN Uncharacterized protein OS=Bos taurus OX=9913 GN=GUSB PE=4 SV=1;tr|A3KMY8|A3KMY8_BOVIN Beta-glucuronidase OS=Bos taurus OX=9913 GN	5	4	4	4	3	3	3	3	3	3	3	3	3	6.7	6.7	6.7	71.236	623	623;643;652;630;631	0	5.2223	By MS/MS	By MS/MS	By MS/MS	5.3	5.3	5.3	53911000	14129000	16524000	23257000	2156400	565180	660980	930280	16455000	16339000	15049000	4	2	5	11
A0A3Q1LME9;F1N1Q7	A0A3Q1LME9;F1N1Q7	1;1	1;1	1;1	tr|A0A3Q1LME9|A0A3Q1LME9_BOVIN Phosphatidylinositol-3,4,5-trisphosphate dependent Rac exchange factor 1 OS=Bos taurus OX=9913 GN=PREX1 PE=4 SV=1;tr|F1N1Q7|F1N1Q7_BOVIN Phosphatidylinositol-3,4,5-trisphosphate dependent Rac exchange factor 1 OS=Bos taurus O	2	1	1	1	0	1	0	0	1	0	0	1	0	0.8	0.8	0.8	181.16	1618	1618;1653	0.021767	0.73744		By MS/MS		0	0.8	0	42948000	0	42948000	0	511280	0	511280	0	0	38250000	0	0	1	0	1
A6QLL8;A0A3Q1LMG1	A6QLL8;A0A3Q1LMG1	6;6	6;6	6;6	tr|A6QLL8|A6QLL8_BOVIN Fructose-bisphosphate aldolase OS=Bos taurus OX=9913 GN=ALDOA PE=1 SV=1;tr|A0A3Q1LMG1|A0A3Q1LMG1_BOVIN Uncharacterized protein OS=Bos taurus OX=9913 GN=ALDOA PE=4 SV=1	2	6	6	6	6	6	4	6	6	4	6	6	4	23.4	23.4	23.4	39.436	364	364;365	0	30.99	By MS/MS	By MS/MS	By MS/MS	23.4	23.4	17.9	168030000	45953000	73731000	48341000	7305500	1998000	3205700	2101800	42519000	63549000	45038000	3	6	3	12
A0A3Q1LMG7;A5D784	A0A3Q1LMG7;A5D784	2;2	1;1	1;1	tr|A0A3Q1LMG7|A0A3Q1LMG7_BOVIN Uncharacterized protein OS=Bos taurus OX=9913 GN=CPNE8 PE=4 SV=1;tr|A5D784|A5D784_BOVIN CPNE8 protein OS=Bos taurus OX=9913 GN=CPNE8 PE=2 SV=1	2	2	1	1	2	2	2	1	1	1	1	1	1	5.2	3.5	3.5	60.894	543	543;564	0.0070225	1.1176	By MS/MS	By MS/MS	By matching	5.2	5.2	5.2	21895000	7295900	7590700	7008000	810910	270220	281140	259560	7295900	6760400	5724400	1	1	0	2
A0A3Q1MDW2;A0A3Q1LMG9;F1MSI2;A0A3Q1M5N3;A0A3Q1LTY7	A0A3Q1MDW2;A0A3Q1LMG9;F1MSI2;A0A3Q1M5N3;A0A3Q1LTY7	16;16;16;15;15	16;16;16;15;15	16;16;16;15;15	tr|A0A3Q1MDW2|A0A3Q1MDW2_BOVIN Agrin OS=Bos taurus OX=9913 GN=AGRN PE=4 SV=1;tr|A0A3Q1LMG9|A0A3Q1LMG9_BOVIN Agrin OS=Bos taurus OX=9913 GN=AGRN PE=4 SV=1;tr|F1MSI2|F1MSI2_BOVIN Agrin OS=Bos taurus OX=9913 GN=AGRN PE=1 SV=2;tr|A0A3Q1M5N3|A0A3Q1M5N3_BOVIN Ag	5	16	16	16	14	11	14	14	11	14	14	11	14	13.3	13.3	13.3	199.08	1883	1883;1979;2062;1970;2068	0	46.393	By MS/MS	By MS/MS	By MS/MS	11.3	8.6	11.6	315490000	97788000	84755000	132940000	3668500	1137100	985520	1545900	86515000	97634000	97717000	10	7	12	29
E1BGX4;A0A3Q1LMJ1;A0A3Q1LZT9	E1BGX4;A0A3Q1LMJ1;A0A3Q1LZT9	1;1;1	1;1;1	1;1;1	tr|E1BGX4|E1BGX4_BOVIN Uncharacterized protein OS=Bos taurus OX=9913 GN=WBP2 PE=4 SV=3;tr|A0A3Q1LMJ1|A0A3Q1LMJ1_BOVIN Uncharacterized protein OS=Bos taurus OX=9913 GN=WBP2 PE=4 SV=1;tr|A0A3Q1LZT9|A0A3Q1LZT9_BOVIN Uncharacterized protein OS=Bos taurus OX=99	3	1	1	1	1	1	1	1	1	1	1	1	1	5.4	5.4	5.4	28.149	261	261;483;528	0.037759	0.54716	By matching	By MS/MS	By matching	5.4	5.4	5.4	29122000	4631200	12786000	11704000	4160200	661600	1826600	1672000	5465200	12262000	7852300	0	1	0	1
A0A3Q1MRN9;A0A3Q1LSQ6;E1BG26;A0A3Q1M2D1;A0A3Q1LMJ5;A0A3Q1M5T0	A0A3Q1MRN9;A0A3Q1LSQ6;E1BG26;A0A3Q1M2D1;A0A3Q1LMJ5;A0A3Q1M5T0	1;1;1;1;1;1	1;1;1;1;1;1	1;1;1;1;1;1	tr|A0A3Q1MRN9|A0A3Q1MRN9_BOVIN ATPase 13A3 OS=Bos taurus OX=9913 GN=ATP13A3 PE=4 SV=1;tr|A0A3Q1LSQ6|A0A3Q1LSQ6_BOVIN ATPase 13A3 OS=Bos taurus OX=9913 GN=ATP13A3 PE=4 SV=1;tr|E1BG26|E1BG26_BOVIN Cation-transporting ATPase OS=Bos taurus OX=9913 GN=ATP13A3 P	6	1	1	1	1	1	1	1	1	1	1	1	1	1.8	1.8	1.8	134.01	1191	1191;1218;1226;1229;1256;1276	0.0015015	1.8009	By MS/MS	By matching	By MS/MS	1.8	1.8	1.8	18020000	6476700	2819800	8723200	360390	129530	56397	174460	6476700	2511400	7125400	1	0	1	2
A0A3Q1LMP2;A5D7R9	A0A3Q1LMP2	6;2	6;2	1;0	tr|A0A3Q1LMP2|A0A3Q1LMP2_BOVIN Uncharacterized protein OS=Bos taurus OX=9913 GN=KRAS PE=4 SV=1	2	6	6	1	5	6	5	5	6	5	1	1	0	46.3	46.3	6.4	21.438	188	188;189	0	77.817	By MS/MS	By MS/MS	By MS/MS	38.3	46.3	39.9	526330000	170210000	185460000	170660000	58481000	18913000	20607000	18962000	163340000	159940000	151500000	3	2	4	9
A0A3Q1NBL7;A0A3Q1ME69;A0A3Q1LMU5;E1BB16	A0A3Q1NBL7;A0A3Q1ME69;A0A3Q1LMU5;E1BB16	1;1;1;1	1;1;1;1	1;1;1;1	tr|A0A3Q1NBL7|A0A3Q1NBL7_BOVIN GRIP and coiled-coil domain containing 2 OS=Bos taurus OX=9913 GN=GCC2 PE=4 SV=1;tr|A0A3Q1ME69|A0A3Q1ME69_BOVIN GRIP and coiled-coil domain containing 2 OS=Bos taurus OX=9913 GN=GCC2 PE=4 SV=1;tr|A0A3Q1LMU5|A0A3Q1LMU5_BOVIN G	4	1	1	1	1	1	1	1	1	1	1	1	1	1.1	1.1	1.1	182.1	1564	1564;1644;1647;1684	0.019894	0.84139	By matching	By MS/MS	By matching	1.1	1.1	1.1	140210000	26721000	80915000	32575000	1445500	275480	834170	335830	24188000	77069000	24137000	0	1	0	1
P28801;A0A3Q1LMV5	P28801;A0A3Q1LMV5	3;3	3;3	3;3	sp|P28801|GSTP1_BOVIN Glutathione S-transferase P OS=Bos taurus OX=9913 GN=GSTP1 PE=1 SV=2;tr|A0A3Q1LMV5|A0A3Q1LMV5_BOVIN Uncharacterized protein OS=Bos taurus OX=9913 PE=4 SV=1	2	3	3	3	2	3	3	2	3	3	2	3	3	21.9	21.9	21.9	23.613	210	210;240	0	10.594	By MS/MS	By MS/MS	By MS/MS	13.8	21.9	21.9	60741000	3651800	36522000	20567000	4338600	260840	2608700	1469100	12444000	21921000	18614000	2	2	3	7
A0A3Q1LMX0;P07514;F1N7T1;A0A3Q1N6T1;A0A3Q1LZ18	A0A3Q1LMX0;P07514;F1N7T1;A0A3Q1N6T1;A0A3Q1LZ18	10;10;10;10;8	10;10;10;10;8	10;10;10;10;8	tr|A0A3Q1LMX0|A0A3Q1LMX0_BOVIN NADH-cytochrome b5 reductase 3 OS=Bos taurus OX=9913 GN=CYB5R3 PE=4 SV=1;sp|P07514|NB5R3_BOVIN NADH-cytochrome b5 reductase 3 OS=Bos taurus OX=9913 GN=CYB5R3 PE=1 SV=3;tr|F1N7T1|F1N7T1_BOVIN NADH-cytochrome b5 reductase OS=Bo	5	10	10	10	9	10	10	9	10	10	9	10	10	55.4	55.4	55.4	31.607	278	278;301;302;303;358	0	109.47	By MS/MS	By MS/MS	By MS/MS	45.7	55.4	55.4	1379600000	363310000	479940000	536330000	98541000	25950000	34281000	38309000	401560000	423060000	404210000	11	13	15	39
A6QM01;A0A3Q1LN81	A6QM01;A0A3Q1LN81	6;6	6;6	6;6	tr|A6QM01|A6QM01_BOVIN NAGLU protein OS=Bos taurus OX=9913 GN=NAGLU PE=2 SV=1;tr|A0A3Q1LN81|A0A3Q1LN81_BOVIN Uncharacterized protein OS=Bos taurus OX=9913 GN=NAGLU PE=4 SV=1	2	6	6	6	5	5	3	5	5	3	5	5	3	13.8	13.8	13.8	74.075	667	667;669	0	18.495	By MS/MS	By MS/MS	By MS/MS	11.4	11.2	6.7	63236000	21168000	26651000	15417000	2432100	814140	1025000	592960	20068000	24671000	12757000	5	5	3	13
A0A3Q1LN98;F1MFI4	A0A3Q1LN98;F1MFI4	13;13	13;13	13;13	tr|A0A3Q1LN98|A0A3Q1LN98_BOVIN Uncharacterized protein OS=Bos taurus OX=9913 GN=CRTAC1 PE=4 SV=1;tr|F1MFI4|F1MFI4_BOVIN Uncharacterized protein OS=Bos taurus OX=9913 GN=CRTAC1 PE=4 SV=3	2	13	13	13	13	12	11	13	12	11	13	12	11	29.1	29.1	29.1	67.294	616	616;645	0	64.978	By MS/MS	By MS/MS	By MS/MS	29.1	25.5	24.2	974270000	336010000	335970000	302290000	40594000	14001000	13999000	12595000	308290000	302700000	271150000	12	13	13	38
A0A3Q1LWG5;A0A3Q1NKL1;E1BFB0;A0A3Q1MT78;A0A3Q1M8L3;A0A3Q1LNC8	A0A3Q1LWG5;A0A3Q1NKL1;E1BFB0;A0A3Q1MT78;A0A3Q1M8L3;A0A3Q1LNC8	1;1;1;1;1;1	1;1;1;1;1;1	1;1;1;1;1;1	tr|A0A3Q1LWG5|A0A3Q1LWG5_BOVIN Uncharacterized protein OS=Bos taurus OX=9913 GN=SPTAN1 PE=4 SV=1;tr|A0A3Q1NKL1|A0A3Q1NKL1_BOVIN Uncharacterized protein OS=Bos taurus OX=9913 GN=SPTAN1 PE=4 SV=1;tr|E1BFB0|E1BFB0_BOVIN Uncharacterized protein OS=Bos taurus O	6	1	1	1	1	1	1	1	1	1	1	1	1	0.6	0.6	0.6	279.76	2429	2429;2469;2472;2473;2478;2489	0.040573	0.4841	By matching	By MS/MS	By matching	0.6	0.6	0.6	96785000	33408000	25480000	37897000	691320	238630	182000	270700	0	0	30956000	0	0	0	0
A0A3Q1LNL5;A0A3Q1LXV0;A0A3Q1LTQ7;A0A3Q1MNL8	A0A3Q1LNL5;A0A3Q1LXV0;A0A3Q1LTQ7;A0A3Q1MNL8	2;2;2;2	2;2;2;2	2;2;2;2	tr|A0A3Q1LNL5|A0A3Q1LNL5_BOVIN Uncharacterized protein OS=Bos taurus OX=9913 GN=TSPAN9 PE=4 SV=1;tr|A0A3Q1LXV0|A0A3Q1LXV0_BOVIN Uncharacterized protein OS=Bos taurus OX=9913 GN=TSPAN9 PE=4 SV=1;tr|A0A3Q1LTQ7|A0A3Q1LTQ7_BOVIN Uncharacterized protein OS=Bos	4	2	2	2	2	2	2	2	2	2	2	2	2	11.7	11.7	11.7	26.65	239	239;299;319;330	0.0014881	1.7482	By MS/MS	By MS/MS	By MS/MS	11.7	11.7	11.7	62510000	20420000	17967000	24123000	7813700	2552500	2245900	3015300	19869000	16119000	20139000	1	2	1	4
A6QQ28;A0A3Q1MTT3;A0A3Q1MQN3;A0A3Q1M6X1;A0A3Q1M071;A0A3Q1LNX0;G3N0M9;G5E6E8;F1N5F3;F1MUU9;E1BAA6;Q32S29;Q32L48;Q2M2T1;Q2KII5;P62808;G8JL06;G5E6I9;G3N3L9;G3N0F3;G3MYB1;G3MWH4;F2Z4F9;F2Z4E8;E1B8G9;A0A3Q1MEU7;A0A3Q1MBN5;E1B7N8;G3N011;G3N080	A6QQ28;A0A3Q1MTT3;A0A3Q1MQN3;A0A3Q1M6X1;A0A3Q1M071;A0A3Q1LNX0;G3N0M9;G5E6E8;F1N5F3;F1MUU9;E1BAA6;Q32S29;Q32L48;Q2M2T1;Q2KII5;P62808;G8JL06;G5E6I9;G3N3L9;G3N0F3;G3MYB1;G3MWH4;F2Z4F9;F2Z4E8;E1B8G9;A0A3Q1MEU7;A0A3Q1MBN5;E1B7N8;G3N011;G3N080	1;1;1;1;1;1;1;1;1;1;1;1;1;1;1;1;1;1;1;1;1;1;1;1;1;1;1;1;1;1	1;1;1;1;1;1;1;1;1;1;1;1;1;1;1;1;1;1;1;1;1;1;1;1;1;1;1;1;1;1	1;1;1;1;1;1;1;1;1;1;1;1;1;1;1;1;1;1;1;1;1;1;1;1;1;1;1;1;1;1	tr|A6QQ28|A6QQ28_BOVIN Histone H2B OS=Bos taurus OX=9913 GN=H2B PE=2 SV=1;tr|A0A3Q1MTT3|A0A3Q1MTT3_BOVIN Uncharacterized protein OS=Bos taurus OX=9913 PE=4 SV=1;tr|A0A3Q1MQN3|A0A3Q1MQN3_BOVIN Uncharacterized protein OS=Bos taurus OX=9913 PE=4 SV=1;tr|A0A3Q	30	1	1	1	1	1	1	1	1	1	1	1	1	13.4	13.4	13.4	7.3954	67	67;67;67;67;67;67;120;122;122;125;125;126;126;126;126;126;126;126;126;126;126;126;126;126;126;126;126;131;134;137	0.019815	0.83571	By MS/MS	By MS/MS	By MS/MS	13.4	13.4	13.4	124430000	44562000	43382000	36482000	24885000	8912400	8676300	7296400	44562000	38637000	29800000	2	2	1	5
A0A3Q1LPG0	A0A3Q1LPG0	10	9	9	tr|A0A3Q1LPG0|A0A3Q1LPG0_BOVIN Uncharacterized protein OS=Bos taurus OX=9913 PE=4 SV=1	1	10	9	9	10	9	10	9	8	9	9	8	9	38.1	33.8	33.8	35.568	320	320	0	111.99	By MS/MS	By MS/MS	By MS/MS	38.1	35	38.1	4332700000	1182200000	1388700000	1761800000	288850000	78813000	92580000	117450000	1197600000	1237700000	1421000000	17	14	16	47
A0A3Q1MRU9;A0A3Q1LPH2;A6QNQ9	A0A3Q1MRU9;A0A3Q1LPH2;A6QNQ9	1;1;1	1;1;1	1;1;1	tr|A0A3Q1MRU9|A0A3Q1MRU9_BOVIN Uncharacterized protein OS=Bos taurus OX=9913 GN=ILDR1 PE=4 SV=1;tr|A0A3Q1LPH2|A0A3Q1LPH2_BOVIN Uncharacterized protein OS=Bos taurus OX=9913 GN=ILDR1 PE=4 SV=1;tr|A6QNQ9|A6QNQ9_BOVIN ILDR1 protein OS=Bos taurus OX=9913 GN=IL	3	1	1	1	1	0	1	1	0	1	1	0	1	2.6	2.6	2.6	57.796	501	501;530;550	0.034525	0.61301	By MS/MS		By matching	2.6	0	2.6	6909000	2065300	0	4843700	345450	103270	0	242190	2065300	0	3956500	1	0	0	1
A6QPK7;A0A3Q1LPM0	A6QPK7;A0A3Q1LPM0	2;2	1;1	1;1	tr|A6QPK7|A6QPK7_BOVIN PTI protein OS=Bos taurus OX=9913 GN=PTI PE=1 SV=1;tr|A0A3Q1LPM0|A0A3Q1LPM0_BOVIN Uncharacterized protein OS=Bos taurus OX=9913 GN=PTI PE=4 SV=1	2	2	1	1	2	2	2	1	1	1	1	1	1	27	13	13	10.933	100	100;110	0	2.6207	By MS/MS	By MS/MS	By MS/MS	27	27	27	59657000	25410000	12728000	21519000	11931000	5081900	2545600	4303900	25410000	11336000	17578000	1	0	1	2
A0A3Q1LPX3;E1B8L8	A0A3Q1LPX3;E1B8L8	2;2	2;2	2;2	tr|A0A3Q1LPX3|A0A3Q1LPX3_BOVIN Fc fragment of IgA and IgM receptor OS=Bos taurus OX=9913 PE=4 SV=1;tr|E1B8L8|E1B8L8_BOVIN Fc fragment of IgA and IgM receptor OS=Bos taurus OX=9913 GN=FCAMR PE=4 SV=2	2	2	2	2	1	2	2	1	2	2	1	2	2	4.9	4.9	4.9	57.098	534	534;549	0	3.9857	By MS/MS	By MS/MS	By MS/MS	2.1	4.9	4.9	133360000	24426000	43366000	65573000	4939400	904650	1606100	2428600	38149000	32540000	45920000	1	2	3	6
A0A3Q1N8A3;A0A3Q1LPZ4;A0A3Q1LZP7;P79136;A0A3Q1MG13;A0A3Q1LR88	A0A3Q1N8A3;A0A3Q1LPZ4;A0A3Q1LZP7;P79136;A0A3Q1MG13;A0A3Q1LR88	1;1;1;1;1;1	1;1;1;1;1;1	1;1;1;1;1;1	tr|A0A3Q1N8A3|A0A3Q1N8A3_BOVIN F-actin-capping protein subunit beta OS=Bos taurus OX=9913 GN=CAPZB PE=4 SV=1;tr|A0A3Q1LPZ4|A0A3Q1LPZ4_BOVIN F-actin-capping protein subunit beta OS=Bos taurus OX=9913 GN=CAPZB PE=4 SV=1;tr|A0A3Q1LZP7|A0A3Q1LZP7_BOVIN F-actin	6	1	1	1	1	1	1	1	1	1	1	1	1	5.1	5.1	5.1	31.292	277	277;277;285;301;306;330	0.019868	0.84122	By matching	By MS/MS	By matching	5.1	5.1	5.1	19948000	6176300	6721900	7050000	1173400	363310	395410	414710	6069700	5991000	5860900	0	1	0	1
A5PKL2;A0A3Q1LQ01;A0A3Q1MPZ9	A5PKL2;A0A3Q1LQ01;A0A3Q1MPZ9	3;3;2	1;1;1	1;1;1	tr|A5PKL2|A5PKL2_BOVIN RRAS2 protein OS=Bos taurus OX=9913 GN=RRAS2 PE=2 SV=1;tr|A0A3Q1LQ01|A0A3Q1LQ01_BOVIN Uncharacterized protein OS=Bos taurus OX=9913 GN=RRAS2 PE=4 SV=1;tr|A0A3Q1MPZ9|A0A3Q1MPZ9_BOVIN Uncharacterized protein OS=Bos taurus OX=9913 GN=RR	3	3	1	1	3	3	3	1	1	1	1	1	1	19.1	5.9	5.9	23.399	204	204;204;188	0	5.9903	By MS/MS	By MS/MS	By MS/MS	19.1	19.1	19.1	16093000	4131900	6935500	5025100	1072800	275460	462370	335010	4131900	6176900	4104700	1	1	1	3
A0A3Q1LQ52	A0A3Q1LQ52	5	5	5	tr|A0A3Q1LQ52|A0A3Q1LQ52_BOVIN Uncharacterized protein OS=Bos taurus OX=9913 PE=4 SV=1	1	5	5	5	5	4	5	5	4	5	5	4	5	31.6	31.6	31.6	26.234	228	228	0	100.99	By MS/MS	By MS/MS	By MS/MS	31.6	21.1	31.6	1242900000	444010000	375150000	423710000	155360000	55501000	46893000	52964000	407920000	378340000	337960000	6	5	7	18
A0A3Q1LQ77;E1BNE5	A0A3Q1LQ77;E1BNE5	2;2	2;2	2;2	tr|A0A3Q1LQ77|A0A3Q1LQ77_BOVIN Uncharacterized protein OS=Bos taurus OX=9913 GN=RAB11FIP5 PE=4 SV=1;tr|E1BNE5|E1BNE5_BOVIN Uncharacterized protein OS=Bos taurus OX=9913 GN=RAB11FIP5 PE=4 SV=3	2	2	2	2	1	2	1	1	2	1	1	2	1	4.6	4.6	4.6	70.13	653	653;1317	0	2.46	By MS/MS	By MS/MS	By matching	2.5	4.6	2.5	25903000	4155000	14115000	7633000	719530	115420	392080	212030	4838700	10861000	7260900	1	2	0	3
A0A3Q1MQ74;G3X755;A0A3Q1LQI3;A0A3Q1MUJ8	A0A3Q1MQ74;G3X755;A0A3Q1LQI3;A0A3Q1MUJ8	1;1;1;1	1;1;1;1	1;1;1;1	tr|A0A3Q1MQ74|A0A3Q1MQ74_BOVIN Plexin B2 OS=Bos taurus OX=9913 GN=PLXNB2 PE=4 SV=1;tr|G3X755|G3X755_BOVIN Plexin B2 OS=Bos taurus OX=9913 GN=PLXNB2 PE=4 SV=2;tr|A0A3Q1LQI3|A0A3Q1LQI3_BOVIN Plexin B2 OS=Bos taurus OX=9913 GN=PLXNB2 PE=4 SV=1;tr|A0A3Q1MUJ8|A	4	1	1	1	0	1	0	0	1	0	0	1	0	0.8	0.8	0.8	204.95	1843	1843;1937;1988;2071	0.021823	0.74237		By MS/MS		0	0.8	0	0	0	0	0	0	0	0	0	0	0	0	0	1	0	1
Q3T0Q2;A0A3Q1LQR0;A0A3Q1LSI0	Q3T0Q2;A0A3Q1LQR0;A0A3Q1LSI0	2;2;1	2;2;1	2;2;1	sp|Q3T0Q2|TMM59_BOVIN Transmembrane protein 59 OS=Bos taurus OX=9913 GN=TMEM59 PE=2 SV=2;tr|A0A3Q1LQR0|A0A3Q1LQR0_BOVIN Transmembrane protein 59 OS=Bos taurus OX=9913 GN=TMEM59 PE=4 SV=1;tr|A0A3Q1LSI0|A0A3Q1LSI0_BOVIN Uncharacterized protein OS=Bos taurus	3	2	2	2	2	1	2	2	1	2	2	1	2	10.5	10.5	10.5	36.065	323	323;334;352	0	11.79	By MS/MS	By MS/MS	By MS/MS	10.5	7.4	10.5	31348000	18123000	9627900	3596900	2239100	1294500	687710	256920	14748000	11950000	0	1	1	1	3
A0A3Q1LQU4;F1N7D7;A0A3Q1MDA4;O18738	A0A3Q1LQU4;F1N7D7;A0A3Q1MDA4;O18738	6;6;6;5	6;6;6;5	6;6;6;5	tr|A0A3Q1LQU4|A0A3Q1LQU4_BOVIN Dystroglycan OS=Bos taurus OX=9913 GN=DAG1 PE=4 SV=1;tr|F1N7D7|F1N7D7_BOVIN Dystroglycan OS=Bos taurus OX=9913 GN=DAG1 PE=4 SV=2;tr|A0A3Q1MDA4|A0A3Q1MDA4_BOVIN Dystroglycan OS=Bos taurus OX=9913 GN=DAG1 PE=4 SV=1;sp|O18738|DA	4	6	6	6	5	3	6	5	3	6	5	3	6	9.7	9.7	9.7	97.34	895	895;937;1008;895	0	10.311	By MS/MS	By MS/MS	By MS/MS	8	4.6	9.7	348260000	104530000	64788000	178950000	8706600	2613300	1619700	4473600	101650000	103720000	103030000	5	3	4	12
A0A3Q1LQW2;A0A3Q1MN58;G3MXU7;A0A3Q1M6V5;G3N336;F1MD97;A0A3Q1LSH8	A0A3Q1LQW2;A0A3Q1MN58;G3MXU7;A0A3Q1M6V5;G3N336;F1MD97;A0A3Q1LSH8	1;1;1;1;1;1;1	1;1;1;1;1;1;1	1;1;1;1;1;1;1	tr|A0A3Q1LQW2|A0A3Q1LQW2_BOVIN Uncharacterized protein OS=Bos taurus OX=9913 GN=PHLDB1 PE=4 SV=1;tr|A0A3Q1MN58|A0A3Q1MN58_BOVIN Uncharacterized protein OS=Bos taurus OX=9913 GN=PHLDB1 PE=4 SV=1;tr|G3MXU7|G3MXU7_BOVIN Uncharacterized protein OS=Bos taurus O	7	1	1	1	1	0	0	1	0	0	1	0	0	1.4	1.4	1.4	143.27	1308	1308;1380;1381;1395;1432;1443;1447	0.02108	0.82958	By MS/MS			1.4	0	0	93788000	93788000	0	0	1537500	1537500	0	0	93788000	0	0	0	0	0	0
A0A3Q1LQY1;F1MLR4;A0A3Q1LYX7	A0A3Q1LQY1;F1MLR4	8;8;2	8;8;2	8;8;2	tr|A0A3Q1LQY1|A0A3Q1LQY1_BOVIN Ciliary neurotrophic factor receptor OS=Bos taurus OX=9913 PE=4 SV=1;tr|F1MLR4|F1MLR4_BOVIN Ciliary neurotrophic factor receptor OS=Bos taurus OX=9913 GN=CNTFR PE=4 SV=2	3	8	8	8	8	8	8	8	8	8	8	8	8	36.5	36.5	36.5	43.009	386	386;467;164	0	138.24	By MS/MS	By MS/MS	By MS/MS	36.5	36.5	36.5	1592400000	496470000	504880000	591090000	88469000	27582000	28049000	32838000	525810000	425970000	441410000	14	15	12	41
A0A3Q1LR40	A0A3Q1LR40	4	4	4	tr|A0A3Q1LR40|A0A3Q1LR40_BOVIN Uncharacterized protein OS=Bos taurus OX=9913 GN=LIPG PE=4 SV=1	1	4	4	4	4	3	3	4	3	3	4	3	3	14.4	14.4	14.4	56.306	500	500	0	59.105	By MS/MS	By MS/MS	By MS/MS	14.4	12.2	12.2	669310000	180410000	250270000	238630000	31872000	8590900	11917000	11363000	222090000	179180000	196960000	7	6	7	20
Q08DP0;A0A3Q1LRD1;F1MJS4	Q08DP0;A0A3Q1LRD1;F1MJS4	6;6;4	6;6;4	6;6;4	sp|Q08DP0|PGM1_BOVIN Phosphoglucomutase-1 OS=Bos taurus OX=9913 GN=PGM1 PE=2 SV=1;tr|A0A3Q1LRD1|A0A3Q1LRD1_BOVIN Phosphoglucomutase-1 OS=Bos taurus OX=9913 GN=PGM1 PE=4 SV=1;tr|F1MJS4|F1MJS4_BOVIN Phosphoglucomutase-1 OS=Bos taurus OX=9913 GN=PGM1 PE=1 SV=	3	6	6	6	5	6	4	5	6	4	5	6	4	14.1	14.1	14.1	61.589	562	562;562;580	0	9.2167	By MS/MS	By MS/MS	By MS/MS	11.7	14.1	10.1	128440000	32561000	53050000	42833000	4013900	1017500	1657800	1338500	29881000	46101000	38814000	2	5	4	11
A0A3Q1LRN7;F1MM13	A0A3Q1LRN7;F1MM13	3;3	3;3	3;3	tr|A0A3Q1LRN7|A0A3Q1LRN7_BOVIN Uncharacterized protein OS=Bos taurus OX=9913 GN=H6PD PE=4 SV=1;tr|F1MM13|F1MM13_BOVIN Uncharacterized protein OS=Bos taurus OX=9913 GN=H6PD PE=1 SV=3	2	3	3	3	2	2	3	2	2	3	2	2	3	5.3	5.3	5.3	88.953	792	792;804	0	2.8956	By MS/MS	By MS/MS	By matching	3	3.8	5.3	42266000	11775000	13281000	17210000	1174000	327070	368920	478060	16824000	10859000	9977600	2	1	0	3
G3MXB5;A0A3Q1LRW4	G3MXB5;A0A3Q1LRW4	12;12	12;12	12;12	tr|G3MXB5|G3MXB5_BOVIN Uncharacterized protein OS=Bos taurus OX=9913 PE=1 SV=2;tr|A0A3Q1LRW4|A0A3Q1LRW4_BOVIN Uncharacterized protein OS=Bos taurus OX=9913 PE=4 SV=1	2	12	12	12	11	12	12	11	12	12	11	12	12	47.7	47.7	47.7	36.405	344	344;442	0	323.31	By MS/MS	By MS/MS	By MS/MS	47.4	47.7	47.7	49387000000	14288000000	14279000000	20819000000	4115500000	1190700000	1189900000	1735000000	15601000000	12066000000	16058000000	28	27	36	91
A0A3Q1LRX3;G3X6M9;A0A3Q1M4J0;A6QPC6;F1N709;A0A3Q1LVC2	A0A3Q1LRX3;G3X6M9;A0A3Q1M4J0;A6QPC6	5;5;4;3;2;2	1;1;1;1;1;1	0;0;0;0;0;0	tr|A0A3Q1LRX3|A0A3Q1LRX3_BOVIN Uncharacterized protein OS=Bos taurus OX=9913 PE=4 SV=1;tr|G3X6M9|G3X6M9_BOVIN Uncharacterized protein OS=Bos taurus OX=9913 PE=4 SV=2;tr|A0A3Q1M4J0|A0A3Q1M4J0_BOVIN Uncharacterized protein OS=Bos taurus OX=9913 PE=4 SV=1;tr|	6	5	1	0	4	5	5	1	1	1	0	0	0	19.1	3.2	0	54.117	498	498;583;583;251;246;366	0.0014749	1.6683	By matching	By MS/MS	By matching	15.1	19.1	19.1	42189000	11226000	14775000	16187000	1757900	467760	615630	674470	0	0	13222000	0	0	0	0
A0A3Q1LSB7	A0A3Q1LSB7	4	1	1	tr|A0A3Q1LSB7|A0A3Q1LSB7_BOVIN Uncharacterized protein OS=Bos taurus OX=9913 PE=4 SV=1	1	4	1	1	3	4	4	0	1	1	0	1	1	14.8	5.5	5.5	26.859	237	237	0.032178	0.62869	By matching	By MS/MS	By matching	9.3	14.8	14.8	8041000	0	4469700	3571300	536070	0	297980	238090	0	3980800	2917200	0	1	0	1
Q76I81;A0A3Q1M0C0;A0A3Q1LSF9;A0A3Q1MK96	Q76I81;A0A3Q1M0C0;A0A3Q1LSF9;A0A3Q1MK96	1;1;1;1	1;1;1;1	1;1;1;1	sp|Q76I81|RS12_BOVIN 40S ribosomal protein S12 OS=Bos taurus OX=9913 GN=RPS12 PE=2 SV=1;tr|A0A3Q1M0C0|A0A3Q1M0C0_BOVIN 40S ribosomal protein S12 OS=Bos taurus OX=9913 GN=RPS12 PE=4 SV=1;tr|A0A3Q1LSF9|A0A3Q1LSF9_BOVIN 40S ribosomal protein S12 OS=Bos taurus	4	1	1	1	1	0	1	1	0	1	1	0	1	8.3	8.3	8.3	14.515	132	132;155;206;229	0.0014577	1.5008	By MS/MS		By matching	8.3	0	8.3	7010200	3397200	0	3612900	1001500	485320	0	516130	3397200	0	2951200	1	0	0	1
P22027;A0A3Q1LSK5	P22027;A0A3Q1LSK5	1;1	1;1	1;1	sp|P22027|ATP5S_BOVIN ATP synthase subunit s, mitochondrial OS=Bos taurus OX=9913 GN=DMAC2L PE=1 SV=2;tr|A0A3Q1LSK5|A0A3Q1LSK5_BOVIN ATP synthase subunit s, mitochondrial OS=Bos taurus OX=9913 GN=DMAC2L PE=4 SV=1	2	1	1	1	0	1	0	0	1	0	0	1	0	7	7	7	23.293	200	200;252	0	2.2423		By MS/MS		0	7	0	0	0	0	0	0	0	0	0	0	0	0	0	1	0	1
A0A3Q1LSN0;F1MYX5	A0A3Q1LSN0;F1MYX5	3;3	3;3	3;3	tr|A0A3Q1LSN0|A0A3Q1LSN0_BOVIN Lymphocyte cytosolic protein 1 OS=Bos taurus OX=9913 GN=LCP1 PE=4 SV=1;tr|F1MYX5|F1MYX5_BOVIN Lymphocyte cytosolic protein 1 OS=Bos taurus OX=9913 GN=LCP1 PE=1 SV=2	2	3	3	3	2	3	2	2	3	2	2	3	2	5.9	5.9	5.9	70.111	627	627;631	0	7.8266	By MS/MS	By MS/MS	By MS/MS	4.1	5.9	4	45121000	12448000	18207000	14465000	1219500	336450	492090	390950	14032000	12679000	13770000	1	3	1	5
A0A3Q1LSP4;F1MX87	A0A3Q1LSP4;F1MX87	2;2	2;2	2;2	tr|A0A3Q1LSP4|A0A3Q1LSP4_BOVIN Uncharacterized protein OS=Bos taurus OX=9913 GN=C8A PE=4 SV=1;tr|F1MX87|F1MX87_BOVIN Uncharacterized protein OS=Bos taurus OX=9913 GN=C8A PE=4 SV=1	2	2	2	2	2	2	2	2	2	2	2	2	2	5.2	5.2	5.2	65.498	582	582;589	0	3.4496	By MS/MS	By MS/MS	By MS/MS	5.2	5.2	5.2	53664000	15615000	18534000	19515000	1788800	520500	617810	650500	13882000	15521000	18659000	2	1	1	4
A0A3Q1LSR3;A0A3Q1LUV3;A0A3Q1N4Q1;Q56JV3;F2Z4I1	A0A3Q1LSR3;A0A3Q1LUV3;A0A3Q1N4Q1;Q56JV3;F2Z4I1	2;2;2;2;2	2;2;2;2;2	2;2;2;2;2	tr|A0A3Q1LSR3|A0A3Q1LSR3_BOVIN Uncharacterized protein OS=Bos taurus OX=9913 PE=4 SV=1;tr|A0A3Q1LUV3|A0A3Q1LUV3_BOVIN GTP-binding protein Rheb OS=Bos taurus OX=9913 GN=RHEB PE=4 SV=1;tr|A0A3Q1N4Q1|A0A3Q1N4Q1_BOVIN GTP-binding protein Rheb OS=Bos taurus OX=	5	2	2	2	0	2	0	0	2	0	0	2	0	16.2	16.2	16.2	17.818	160	160;170;178;184;184	0.03444	0.60739		By MS/MS		0	16.2	0	23839000	0	23839000	0	2979900	0	2979900	0	0	21232000	0	0	2	0	2
A0A3Q1LSS0;F1MET0	A0A3Q1LSS0;F1MET0	6;6	6;6	6;6	tr|A0A3Q1LSS0|A0A3Q1LSS0_BOVIN Uncharacterized protein OS=Bos taurus OX=9913 GN=PLOD3 PE=4 SV=1;tr|F1MET0|F1MET0_BOVIN Uncharacterized protein OS=Bos taurus OX=9913 GN=PLOD3 PE=4 SV=1	2	6	6	6	5	4	6	5	4	6	5	4	6	11.3	11.3	11.3	82.115	718	718;751	0	6.9248	By MS/MS	By MS/MS	By MS/MS	9.9	7.7	11.3	130650000	42556000	33915000	54175000	3266100	1063900	847880	1354400	41446000	46091000	29476000	6	3	3	12
A0A3Q1LSU5;Q3SYS6	A0A3Q1LSU5;Q3SYS6	1;1	1;1	1;1	tr|A0A3Q1LSU5|A0A3Q1LSU5_BOVIN Calcineurin B homologous protein 1 OS=Bos taurus OX=9913 GN=CHP1 PE=4 SV=1;sp|Q3SYS6|CHP1_BOVIN Calcineurin B homologous protein 1 OS=Bos taurus OX=9913 GN=CHP1 PE=2 SV=1	2	1	1	1	1	1	1	1	1	1	1	1	1	9.4	9.4	9.4	14.726	128	128;195	0	3.205	By MS/MS	By MS/MS	By MS/MS	9.4	9.4	9.4	56003000	14901000	23469000	17633000	7000400	1862700	2933700	2204100	14901000	20902000	14403000	1	1	1	3
A0A3Q1LSZ6;Q3ZC42	A0A3Q1LSZ6;Q3ZC42	1;1	1;1	1;1	tr|A0A3Q1LSZ6|A0A3Q1LSZ6_BOVIN Alcohol dehydrogenase class-3 OS=Bos taurus OX=9913 GN=ADH5 PE=4 SV=1;sp|Q3ZC42|ADHX_BOVIN Alcohol dehydrogenase class-3 OS=Bos taurus OX=9913 GN=ADH5 PE=2 SV=1	2	1	1	1	0	1	1	0	1	1	0	1	1	5	5	5	35.997	340	340;374	0	3.0656		By MS/MS	By matching	0	5	5	7484900	0	4051200	3433700	467810	0	253200	214610	0	3608100	2804800	0	1	0	1
A0A3Q1NDF8;B0JYK2;A0A3Q1LT67	A0A3Q1NDF8;B0JYK2;A0A3Q1LT67	2;2;2	2;2;2	2;2;2	tr|A0A3Q1NDF8|A0A3Q1NDF8_BOVIN Uncharacterized protein OS=Bos taurus OX=9913 GN=NPC1 PE=4 SV=1;tr|B0JYK2|B0JYK2_BOVIN NPC1 protein OS=Bos taurus OX=9913 GN=NPC1 PE=2 SV=1;tr|A0A3Q1LT67|A0A3Q1LT67_BOVIN Uncharacterized protein OS=Bos taurus OX=9913 GN=NPC1	3	2	2	2	2	2	1	2	2	1	2	2	1	1.2	1.2	1.2	139.1	1254	1254;1277;1282	0.013532	0.92634	By MS/MS	By matching	By matching	1.2	1.2	1	26350000	9973700	10915000	5461000	712160	269560	295000	147600	9106800	8183100	6865700	2	0	0	2
F1MBJ1;A0A3Q1ML20;A0A3Q1NJ52;A0A3Q1LT78	F1MBJ1;A0A3Q1ML20;A0A3Q1NJ52;A0A3Q1LT78	1;1;1;1	1;1;1;1	1;1;1;1	tr|F1MBJ1|F1MBJ1_BOVIN Uncharacterized protein OS=Bos taurus OX=9913 GN=DCAF6 PE=4 SV=2;tr|A0A3Q1ML20|A0A3Q1ML20_BOVIN Uncharacterized protein OS=Bos taurus OX=9913 GN=DCAF6 PE=4 SV=1;tr|A0A3Q1NJ52|A0A3Q1NJ52_BOVIN Uncharacterized protein OS=Bos taurus OX=	4	1	1	1	1	0	0	1	0	0	1	0	0	1.9	1.9	1.9	97.741	877	877;912;921;948	0.0057389	1.285	By MS/MS			1.9	0	0	0	0	0	0	0	0	0	0	0	0	0	1	0	0	1
A0A3Q1MEH2;A0A3Q1LT94;A0A3Q1MJ56	A0A3Q1MEH2;A0A3Q1LT94	3;3;1	3;3;1	2;2;0	tr|A0A3Q1MEH2|A0A3Q1MEH2_BOVIN Glycoprotein M6B OS=Bos taurus OX=9913 GN=GPM6B PE=4 SV=1;tr|A0A3Q1LT94|A0A3Q1LT94_BOVIN Glycoprotein M6B OS=Bos taurus OX=9913 GN=GPM6B PE=4 SV=1	3	3	3	2	3	3	3	3	3	3	2	2	2	11.1	11.1	6.9	34.021	306	306;328;305	0	29.993	By MS/MS	By MS/MS	By MS/MS	11.1	11.1	11.1	499640000	175140000	137210000	187290000	41636000	14595000	11434000	15608000	149220000	135810000	165290000	4	3	4	11
A0A3Q1LU84;F6QN80	A0A3Q1LU84;F6QN80	4;4	4;4	4;4	tr|A0A3Q1LU84|A0A3Q1LU84_BOVIN Uncharacterized protein OS=Bos taurus OX=9913 PE=4 SV=1;tr|F6QN80|F6QN80_BOVIN Uncharacterized protein OS=Bos taurus OX=9913 PE=4 SV=1	2	4	4	4	3	4	3	3	4	3	3	4	3	42	42	42	14.998	131	131;132	0	40.153	By MS/MS	By MS/MS	By MS/MS	29.8	42	29.8	210240000	59814000	68718000	81705000	30034000	8544900	9816800	11672000	63284000	59701000	64769000	3	3	3	9
A0A3Q1LWV8;A0A3Q1LUE9;G3X7I5	A0A3Q1LWV8;A0A3Q1LUE9	3;3;1	3;3;1	2;2;0	tr|A0A3Q1LWV8|A0A3Q1LWV8_BOVIN Uncharacterized protein OS=Bos taurus OX=9913 PE=4 SV=1;tr|A0A3Q1LUE9|A0A3Q1LUE9_BOVIN Uncharacterized protein OS=Bos taurus OX=9913 PE=4 SV=1	3	3	3	2	3	3	3	3	3	3	2	2	2	25	25	19.2	16.433	156	156;159;137	0	56.277	By MS/MS	By MS/MS	By MS/MS	25	25	25	3779800000	1223100000	1045000000	1511700000	629960000	203840000	174170000	251950000	1350000000	847360000	1191300000	5	5	5	15
A0A3Q1LUG9;F1MKS3	A0A3Q1LUG9	6;2	6;2	6;2	tr|A0A3Q1LUG9|A0A3Q1LUG9_BOVIN Uncharacterized protein OS=Bos taurus OX=9913 GN=TXNDC5 PE=4 SV=1	2	6	6	6	5	6	4	5	6	4	5	6	4	16.7	16.7	16.7	47.803	437	437;305	0	37.538	By MS/MS	By MS/MS	By MS/MS	16.7	16.7	14	280710000	96139000	98835000	85732000	14035000	4807000	4941700	4286600	96332000	80526000	77333000	4	6	4	14
Q3T110;A0A3Q1LUI3	Q3T110;A0A3Q1LUI3	1;1	1;1	1;1	sp|Q3T110|T4S18_BOVIN Transmembrane 4 L6 family member 18 OS=Bos taurus OX=9913 GN=TM4SF18 PE=2 SV=1;tr|A0A3Q1LUI3|A0A3Q1LUI3_BOVIN Transmembrane 4 L6 family member 18 OS=Bos taurus OX=9913 GN=TM4SF18 PE=4 SV=1	2	1	1	1	1	1	1	1	1	1	1	1	1	7.5	7.5	7.5	22.199	201	201;272	0	19.353	By MS/MS	By MS/MS	By MS/MS	7.5	7.5	7.5	168240000	55449000	56267000	56526000	42061000	13862000	14067000	14132000	58679000	47203000	45853000	3	2	3	8
A0A3Q1M1Z2;P81948;Q3ZCJ7;Q2HJB8;Q32KN8;F2Z4K0;P81947;F2Z4C1;A0A3Q1LUJ2;Q2HJ86;F6RP72	A0A3Q1M1Z2;P81948;Q3ZCJ7;Q2HJB8;Q32KN8;F2Z4K0;P81947;F2Z4C1;A0A3Q1LUJ2;Q2HJ86;F6RP72	1;1;1;1;1;1;1;1;1;1;1	1;1;1;1;1;1;1;1;1;1;1	1;1;1;1;1;1;1;1;1;1;1	tr|A0A3Q1M1Z2|A0A3Q1M1Z2_BOVIN Tubulin alpha-4A chain OS=Bos taurus OX=9913 GN=TUBA4A PE=4 SV=1;sp|P81948|TBA4A_BOVIN Tubulin alpha-4A chain OS=Bos taurus OX=9913 GN=TUBA4A PE=1 SV=2;sp|Q3ZCJ7|TBA1C_BOVIN Tubulin alpha-1C chain OS=Bos taurus OX=9913 GN=TUB	11	1	1	1	0	1	1	0	1	1	0	1	1	3.3	3.3	3.3	46.45	418	418;448;449;449;450;450;451;451;451;452;458	0.0043478	1.4036		By MS/MS	By MS/MS	0	3.3	3.3	21062000	0	8492400	12570000	1108500	0	446970	661570	0	7563500	5451500	0	1	1	2
A0A3Q1LUK3;A4FV32;A0A3Q1MXG8	A0A3Q1LUK3;A4FV32;A0A3Q1MXG8	1;1;1	1;1;1	1;1;1	tr|A0A3Q1LUK3|A0A3Q1LUK3_BOVIN Uncharacterized protein OS=Bos taurus OX=9913 GN=PLEKHB2 PE=4 SV=1;tr|A4FV32|A4FV32_BOVIN PLEKHB2 protein OS=Bos taurus OX=9913 GN=PLEKHB2 PE=2 SV=1;tr|A0A3Q1MXG8|A0A3Q1MXG8_BOVIN Uncharacterized protein OS=Bos taurus OX=9913	3	1	1	1	0	1	1	0	1	1	0	1	1	4.4	4.4	4.4	22.815	204	204;222;224	0.013587	0.95387		By MS/MS	By MS/MS	0	4.4	4.4	15858000	0	8870100	6987500	1761900	0	985560	776390	0	7899800	5707600	0	1	1	2
A0A3Q1LUN8;Q5E954	A0A3Q1LUN8;Q5E954	1;1	1;1	1;1	tr|A0A3Q1LUN8|A0A3Q1LUN8_BOVIN Uncharacterized protein OS=Bos taurus OX=9913 PE=4 SV=1;sp|Q5E954|DNJA1_BOVIN DnaJ homolog subfamily A member 1 OS=Bos taurus OX=9913 GN=DNAJA1 PE=2 SV=2	2	1	1	1	0	1	0	0	1	0	0	1	0	6.4	6.4	6.4	22.949	204	204;397	0.034356	0.59321		By MS/MS		0	6.4	0	2980800	0	2980800	0	298080	0	298080	0	0	2654700	0	0	1	0	1
A0A3Q1LUQ4;A0A3Q1LWK7;P04467;Q3ZBY3;F1MJW8	A0A3Q1LUQ4;A0A3Q1LWK7;P04467;Q3ZBY3;F1MJW8	1;1;1;1;1	1;1;1;1;1	1;1;1;1;1	tr|A0A3Q1LUQ4|A0A3Q1LUQ4_BOVIN Calbindin OS=Bos taurus OX=9913 GN=CALB1 PE=4 SV=1;tr|A0A3Q1LWK7|A0A3Q1LWK7_BOVIN Calbindin OS=Bos taurus OX=9913 GN=CALB1 PE=4 SV=1;sp|P04467|CALB1_BOVIN Calbindin OS=Bos taurus OX=9913 GN=CALB1 PE=1 SV=3;sp|Q3ZBY3|CALB2_BOV	5	1	1	1	1	1	1	1	1	1	1	1	1	4.7	4.7	4.7	27.127	236	236;243;261;271;271	0.0014706	1.6602	By MS/MS	By MS/MS	By MS/MS	4.7	4.7	4.7	22885000	6179700	8340900	8364100	1907100	514970	695080	697000	6179700	7428600	6832000	1	1	1	3
P20072;A0A3Q1NIT1;A0A3Q1LUS2;A0A3Q1M4F5	P20072;A0A3Q1NIT1;A0A3Q1LUS2;A0A3Q1M4F5	10;10;10;10	10;10;10;10	10;10;10;10	sp|P20072|ANXA7_BOVIN Annexin A7 OS=Bos taurus OX=9913 GN=ANXA7 PE=1 SV=2;tr|A0A3Q1NIT1|A0A3Q1NIT1_BOVIN Annexin A7 OS=Bos taurus OX=9913 GN=ANXA7 PE=4 SV=1;tr|A0A3Q1LUS2|A0A3Q1LUS2_BOVIN Annexin A7 OS=Bos taurus OX=9913 GN=ANXA7 PE=4 SV=1;tr|A0A3Q1M4F5|A0	4	10	10	10	9	9	8	9	9	8	9	9	8	23.1	23.1	23.1	49.94	463	463;485;519;541	0	19.514	By MS/MS	By MS/MS	By MS/MS	20.7	21.2	19.2	208100000	52258000	72578000	83260000	9909300	2488500	3456100	3964700	57356000	56680000	70870000	7	8	5	20
A0A3Q1LUU8;F1MFI5	A0A3Q1LUU8;F1MFI5	3;2	3;2	3;2	tr|A0A3Q1LUU8|A0A3Q1LUU8_BOVIN Sidekick cell adhesion molecule 1 OS=Bos taurus OX=9913 PE=4 SV=1;tr|F1MFI5|F1MFI5_BOVIN Sidekick cell adhesion molecule 1 OS=Bos taurus OX=9913 GN=SDK1 PE=4 SV=3	2	3	3	3	2	3	2	2	3	2	2	3	2	1.9	1.9	1.9	221.34	2034	2034;2080	0	5.2314	By MS/MS	By MS/MS	By MS/MS	1.1	1.9	1.1	51155000	8380400	20117000	22658000	623840	102200	245330	276310	12443000	8469900	23892000	1	3	2	6
P31976;A0A3Q1LVC7	P31976;A0A3Q1LVC7	23;23	23;23	15;15	sp|P31976|EZRI_BOVIN Ezrin OS=Bos taurus OX=9913 GN=EZR PE=1 SV=2;tr|A0A3Q1LVC7|A0A3Q1LVC7_BOVIN Ezrin OS=Bos taurus OX=9913 GN=EZR PE=4 SV=1	2	23	23	15	22	23	23	22	23	23	14	15	15	37.5	37.5	24.8	68.759	581	581;670	0	148.88	By MS/MS	By MS/MS	By MS/MS	34.8	37.5	37.5	3358800000	891320000	1317400000	1150000000	108350000	28752000	42498000	37097000	850570000	1077000000	984420000	24	31	31	86
F1MUL0;Q9N0K1;Q08DW0;A0A3Q1NA59;A0A3Q1LVE3;A0A3Q1M3U9;A0A3Q1MFX6	F1MUL0;Q9N0K1;Q08DW0;A0A3Q1NA59;A0A3Q1LVE3;A0A3Q1M3U9;A0A3Q1MFX6	1;1;1;1;1;1;1	1;1;1;1;1;1;1	1;1;1;1;1;1;1	tr|F1MUL0|F1MUL0_BOVIN Leukocyte surface antigen CD47 OS=Bos taurus OX=9913 GN=CD47 PE=4 SV=3;sp|Q9N0K1|CD47_BOVIN Leukocyte surface antigen CD47 OS=Bos taurus OX=9913 GN=CD47 PE=2 SV=1;tr|Q08DW0|Q08DW0_BOVIN CD47 molecule OS=Bos taurus OX=9913 GN=CD47 PE=	7	1	1	1	1	1	1	1	1	1	1	1	1	4.8	4.8	4.8	32.216	293	293;303;303;303;310;321;327	0	30.381	By MS/MS	By MS/MS	By MS/MS	4.8	4.8	4.8	445910000	135740000	150080000	160090000	49546000	15082000	16676000	17788000	135290000	139340000	125540000	2	2	2	6
A0A3Q1MP24;F1N0Z0;A0A3Q1LVP1	A0A3Q1MP24;F1N0Z0;A0A3Q1LVP1	1;1;1	1;1;1	1;1;1	tr|A0A3Q1MP24|A0A3Q1MP24_BOVIN Uncharacterized protein OS=Bos taurus OX=9913 GN=PTK2B PE=4 SV=1;tr|F1N0Z0|F1N0Z0_BOVIN Uncharacterized protein OS=Bos taurus OX=9913 GN=PTK2B PE=3 SV=3;tr|A0A3Q1LVP1|A0A3Q1LVP1_BOVIN Uncharacterized protein OS=Bos taurus OX=	3	1	1	1	1	1	1	1	1	1	1	1	1	0.8	0.8	0.8	110.95	967	967;1002;1009	0.022756	0.71254	By matching	By MS/MS	By MS/MS	0.8	0.8	0.8	33997000	9904500	14385000	9707800	523030	152380	221310	149350	9904500	12811000	7929600	0	1	1	2
A0A3Q1LW01;Q3ZC84	A0A3Q1LW01;Q3ZC84	2;2	2;2	2;2	tr|A0A3Q1LW01|A0A3Q1LW01_BOVIN Cytosolic non-specific dipeptidase OS=Bos taurus OX=9913 GN=CNDP2 PE=4 SV=1;sp|Q3ZC84|CNDP2_BOVIN Cytosolic non-specific dipeptidase OS=Bos taurus OX=9913 GN=CNDP2 PE=2 SV=1	2	2	2	2	0	2	0	0	2	0	0	2	0	6.8	6.8	6.8	52.534	474	474;475	0	1.9634		By MS/MS		0	6.8	0	13876000	0	13876000	0	495570	0	495570	0	0	12358000	0	0	2	0	2
A0A3Q1LW07;A0A3Q1MNG5;A0A3Q1M522;A0A3Q1N570;F1N4W5;F1N4W4;A0A3Q1MGH4;A0A3Q1MT36;A0A3Q1M3Z1;Q6VE48	A0A3Q1LW07;A0A3Q1MNG5;A0A3Q1M522;A0A3Q1N570;F1N4W5;F1N4W4;A0A3Q1MGH4;A0A3Q1MT36;A0A3Q1M3Z1	9;9;9;9;7;7;7;7;7;3	9;9;9;9;7;7;7;7;7;3	9;9;9;9;7;7;7;7;7;3	tr|A0A3Q1LW07|A0A3Q1LW07_BOVIN Membrane cofactor protein OS=Bos taurus OX=9913 GN=CD46 PE=4 SV=1;tr|A0A3Q1MNG5|A0A3Q1MNG5_BOVIN Membrane cofactor protein OS=Bos taurus OX=9913 GN=CD46 PE=4 SV=1;tr|A0A3Q1M522|A0A3Q1M522_BOVIN Membrane cofactor protein OS=Bo	10	9	9	9	9	8	7	9	8	7	9	8	7	36.4	36.4	36.4	37.367	338	338;394;418;434;344;364;380;388;395;361	0	151.02	By MS/MS	By MS/MS	By MS/MS	36.4	26	26	1753800000	559500000	550080000	644180000	146150000	46625000	45840000	53682000	511120000	453780000	576850000	12	13	13	38
A0A3Q1LW42;E1BF57	A0A3Q1LW42;E1BF57	1;1	1;1	1;1	tr|A0A3Q1LW42|A0A3Q1LW42_BOVIN Integrator complex subunit 6 OS=Bos taurus OX=9913 GN=INTS6 PE=4 SV=1;tr|E1BF57|E1BF57_BOVIN Integrator complex subunit 6 OS=Bos taurus OX=9913 GN=INTS6 PE=4 SV=3	2	1	1	1	1	1	1	1	1	1	1	1	1	1.8	1.8	1.8	92.093	814	814;887	0.020699	0.76911	By MS/MS	By MS/MS	By MS/MS	1.8	1.8	1.8	1769100000	465840000	649100000	654140000	40206000	10587000	14752000	14867000	320200000	387170000	377930000	4	4	4	12
F1MS38;A0A3Q1M9W0;A0A3Q1LW82;A0A3Q1MA06;Q3SYX0	F1MS38;A0A3Q1M9W0;A0A3Q1LW82;A0A3Q1MA06;Q3SYX0	7;7;7;6;6	7;7;7;6;6	7;7;7;6;6	tr|F1MS38|F1MS38_BOVIN Protein NDRG1 OS=Bos taurus OX=9913 GN=NDRG1 PE=4 SV=2;tr|A0A3Q1M9W0|A0A3Q1M9W0_BOVIN Protein NDRG1 OS=Bos taurus OX=9913 GN=NDRG1 PE=4 SV=1;tr|A0A3Q1LW82|A0A3Q1LW82_BOVIN Protein NDRG1 OS=Bos taurus OX=9913 GN=NDRG1 PE=4 SV=1;tr|A0A	5	7	7	7	7	7	7	7	7	7	7	7	7	30.6	30.6	30.6	40.311	372	372;384;415;356;384	0	39.974	By MS/MS	By MS/MS	By MS/MS	30.6	30.6	30.6	499060000	128080000	203440000	167530000	38389000	9852500	15649000	12887000	123020000	184460000	138640000	9	10	10	29
E1BKS0;A0A3Q1LWG4	E1BKS0;A0A3Q1LWG4	3;3	3;3	3;3	tr|E1BKS0|E1BKS0_BOVIN Uncharacterized protein OS=Bos taurus OX=9913 GN=EPS8L1 PE=4 SV=2;tr|A0A3Q1LWG4|A0A3Q1LWG4_BOVIN Uncharacterized protein OS=Bos taurus OX=9913 GN=EPS8L1 PE=4 SV=1	2	3	3	3	1	3	3	1	3	3	1	3	3	7.2	7.2	7.2	82.552	751	751;769	0	2.9302	By matching	By MS/MS	By MS/MS	1.2	7.2	7.2	53772000	4322600	21901000	27549000	1581500	127140	644140	810260	0	19863000	22144000	0	1	2	3
Q0VCZ8;A0A3Q1LWT4;A0A3Q1NM08;A0A3S5ZPL3;A0A3Q1M3G1;A0A3Q1LVU8	Q0VCZ8;A0A3Q1LWT4;A0A3Q1NM08;A0A3S5ZPL3;A0A3Q1M3G1;A0A3Q1LVU8	15;15;14;14;14;12	15;15;14;14;14;12	15;15;14;14;14;12	tr|Q0VCZ8|Q0VCZ8_BOVIN Acyl-CoA synthetase long-chain family member 1 OS=Bos taurus OX=9913 GN=ACSL1 PE=1 SV=1;tr|A0A3Q1LWT4|A0A3Q1LWT4_BOVIN Acyl-CoA synthetase long chain family member 1 OS=Bos taurus OX=9913 GN=ACSL1 PE=4 SV=1;tr|A0A3Q1NM08|A0A3Q1NM08_B	6	15	15	15	12	14	9	12	14	9	12	14	9	25.8	25.8	25.8	78.28	699	699;728;661;671;699;660	0	38.489	By MS/MS	By MS/MS	By MS/MS	19.9	24.7	15.3	341940000	101720000	144570000	95653000	8548500	2542900	3614200	2391300	83864000	130600000	94137000	5	15	7	27
C6KGD8;C6KGD7;A0A3Q1LX31	C6KGD8;C6KGD7;A0A3Q1LX31	1;1;1	1;1;1	1;1;1	sp|C6KGD8|HSTN_BOVIN Histatherin OS=Bos taurus OX=9913 GN=HSTN PE=2 SV=1;tr|C6KGD7|C6KGD7_BOVIN Histatherin OS=Bos taurus OX=9913 PE=2 SV=1;tr|A0A3Q1LX31|A0A3Q1LX31_BOVIN Histatherin OS=Bos taurus OX=9913 PE=4 SV=1	3	1	1	1	1	1	1	1	1	1	1	1	1	19	19	19	7.2325	58	58;58;58	0	19.314	By MS/MS	By MS/MS	By MS/MS	19	19	19	851000000	274230000	355390000	221380000	212750000	68557000	88847000	55346000	293870000	287650000	190050000	4	2	1	7
A0A3Q1LXG9;A6QLN9	A0A3Q1LXG9;A6QLN9	1;1	1;1	1;1	tr|A0A3Q1LXG9|A0A3Q1LXG9_BOVIN von Willebrand factor A domain-containing protein 1 OS=Bos taurus OX=9913 GN=VWA1 PE=4 SV=1;sp|A6QLN9|VWA1_BOVIN von Willebrand factor A domain-containing protein 1 OS=Bos taurus OX=9913 GN=VWA1 PE=2 SV=1	2	1	1	1	1	1	0	1	1	0	1	1	0	4.8	4.8	4.8	42.125	397	397;413	0.040476	0.47134	By MS/MS	By matching		4.8	4.8	0	16859000	7552900	9305800	0	1296800	580990	715830	0	7552900	8287900	0	1	0	0	1
A0A3Q1LXK3;E1B8P6;E1BLC6	A0A3Q1LXK3;E1B8P6;E1BLC6	1;1;1	1;1;1	1;1;1	tr|A0A3Q1LXK3|A0A3Q1LXK3_BOVIN Uncharacterized protein OS=Bos taurus OX=9913 GN=TTC17 PE=4 SV=1;tr|E1B8P6|E1B8P6_BOVIN Uncharacterized protein OS=Bos taurus OX=9913 GN=TTC17 PE=4 SV=3;tr|E1BLC6|E1BLC6_BOVIN Uncharacterized protein OS=Bos taurus OX=9913 GN=	3	1	1	1	1	1	0	1	1	0	1	1	0	1.3	1.3	1.3	129.72	1141	1141;1162;1219	0.016021	0.86677	By matching	By MS/MS		1.3	1.3	0	12302000	6426200	5876100	0	212110	110800	101310	0	0	5233400	0	0	0	0	0
P62998;A0A3Q1LXR2;A0A3Q1NEF8;A0A3Q1M7Y3;F1MNG3;Q9TU25;A5PK69	P62998;A0A3Q1LXR2;A0A3Q1NEF8;A0A3Q1M7Y3;F1MNG3;Q9TU25	7;7;7;7;6;4;3	7;7;7;7;6;4;3	6;6;6;6;6;3;2	sp|P62998|RAC1_BOVIN Ras-related C3 botulinum toxin substrate 1 OS=Bos taurus OX=9913 GN=RAC1 PE=1 SV=1;tr|A0A3Q1LXR2|A0A3Q1LXR2_BOVIN Ras-related C3 botulinum toxin substrate 1 OS=Bos taurus OX=9913 GN=RAC1 PE=4 SV=1;tr|A0A3Q1NEF8|A0A3Q1NEF8_BOVIN Ras-rel	7	7	7	6	7	7	7	7	7	7	6	6	6	36.5	36.5	30.7	21.45	192	192;211;257;276;192;192;192	0	22.674	By MS/MS	By MS/MS	By MS/MS	36.5	36.5	36.5	1488500000	397240000	550500000	540710000	186060000	49656000	68812000	67589000	357840000	495140000	450070000	7	11	9	27
A0A3Q1LXR9;F1MRG7;A7MB62;A0A3Q1M2H2	A0A3Q1LXR9;F1MRG7;A7MB62;A0A3Q1M2H2	1;1;1;1	1;1;1;1	1;1;1;1	tr|A0A3Q1LXR9|A0A3Q1LXR9_BOVIN Actin-related protein 2 OS=Bos taurus OX=9913 GN=ACTR2 PE=4 SV=1;tr|F1MRG7|F1MRG7_BOVIN Actin-related protein 2 OS=Bos taurus OX=9913 GN=ACTR2 PE=3 SV=2;sp|A7MB62|ARP2_BOVIN Actin-related protein 2 OS=Bos taurus OX=9913 GN=AC	4	1	1	1	0	1	0	0	1	0	0	1	0	3.1	3.1	3.1	44.296	387	387;394;394;406	0.02396	0.70055		By MS/MS		0	3.1	0	5343500	0	5343500	0	445290	0	445290	0	0	4759000	0	0	1	0	1
E1BIQ8;A0A3Q1LY00	E1BIQ8;A0A3Q1LY00	4;4	4;4	4;4	tr|E1BIQ8|E1BIQ8_BOVIN Uncharacterized protein OS=Bos taurus OX=9913 GN=MPP5 PE=3 SV=2;tr|A0A3Q1LY00|A0A3Q1LY00_BOVIN Uncharacterized protein OS=Bos taurus OX=9913 GN=MPP5 PE=4 SV=1	2	4	4	4	4	2	3	4	2	3	4	2	3	8.3	8.3	8.3	73.3	641	641;675	0	3.9203	By MS/MS	By MS/MS	By MS/MS	8.3	2.8	6.6	85330000	35107000	20875000	29348000	2245500	923870	549350	772310	29011000	25713000	22946000	3	1	2	6
F6RNW1;Q17QC7;A0A3Q1LZJ0;A0A3Q1LYA1;A0A3Q1MRJ9	F6RNW1;Q17QC7;A0A3Q1LZJ0;A0A3Q1LYA1;A0A3Q1MRJ9	2;2;2;2;2	2;2;2;2;2	2;2;2;2;2	tr|F6RNW1|F6RNW1_BOVIN Nectin cell adhesion molecule 2 OS=Bos taurus OX=9913 GN=NECTIN2 PE=4 SV=1;tr|Q17QC7|Q17QC7_BOVIN Nectin cell adhesion molecule 2 OS=Bos taurus OX=9913 GN=NECTIN2 PE=2 SV=1;tr|A0A3Q1LZJ0|A0A3Q1LZJ0_BOVIN Nectin cell adhesion molecule	5	2	2	2	1	1	2	1	1	2	1	1	2	11	11	11	42.784	399	399;403;480;510;539	0	2.3083	By MS/MS	By MS/MS	By MS/MS	4.3	6.8	11	18948000	2634600	6099100	10215000	757940	105390	243970	408590	4419400	6150400	5840500	0	1	2	3
F1MDL3;A6QLH3;A0A3Q1LYB4	F1MDL3;A6QLH3;A0A3Q1LYB4	5;5;5	5;5;5	5;5;5	tr|F1MDL3|F1MDL3_BOVIN Uncharacterized protein OS=Bos taurus OX=9913 GN=STX3 PE=3 SV=3;tr|A6QLH3|A6QLH3_BOVIN STX3 protein OS=Bos taurus OX=9913 GN=STX3 PE=2 SV=1;tr|A0A3Q1LYB4|A0A3Q1LYB4_BOVIN Uncharacterized protein OS=Bos taurus OX=9913 GN=STX3 PE=4 SV=	3	5	5	5	3	5	4	3	5	4	3	5	4	16.3	16.3	16.3	33.056	288	288;289;332	0	31.977	By MS/MS	By MS/MS	By MS/MS	11.1	16.3	16	292880000	72604000	124120000	96149000	24406000	6050400	10344000	8012400	83498000	100820000	77372000	3	4	4	11
A0A3Q1MW67;A0A3Q1MFL5;A0A3Q1LYE4;A0A3Q1M815;F1MMX2;A0A3Q1M8J5	A0A3Q1MW67;A0A3Q1MFL5;A0A3Q1LYE4;A0A3Q1M815;F1MMX2;A0A3Q1M8J5	1;1;1;1;1;1	1;1;1;1;1;1	1;1;1;1;1;1	tr|A0A3Q1MW67|A0A3Q1MW67_BOVIN Uncharacterized protein OS=Bos taurus OX=9913 GN=NRAP PE=4 SV=1;tr|A0A3Q1MFL5|A0A3Q1MFL5_BOVIN Uncharacterized protein OS=Bos taurus OX=9913 GN=NRAP PE=4 SV=1;tr|A0A3Q1LYE4|A0A3Q1LYE4_BOVIN Uncharacterized protein OS=Bos taur	6	1	1	1	1	1	1	1	1	1	1	1	1	0.6	0.6	0.6	184.77	1626	1626;1656;1694;1695;1730;1740	0.022727	0.70535	By MS/MS	By MS/MS	By MS/MS	0.6	0.6	0.6	616700000	196330000	218510000	201850000	5457500	1737400	1933800	1786300	196330000	194610000	164880000	3	3	1	7
G3N0C7;A0A3Q1LYX2	G3N0C7;A0A3Q1LYX2	3;3	2;2	2;2	tr|G3N0C7|G3N0C7_BOVIN Uncharacterized protein OS=Bos taurus OX=9913 GN=LOC100848610 PE=3 SV=2;tr|A0A3Q1LYX2|A0A3Q1LYX2_BOVIN Uncharacterized protein OS=Bos taurus OX=9913 GN=LOC100848610 PE=4 SV=1	2	3	2	2	3	3	3	2	2	2	2	2	2	25.9	25.9	25.9	14.951	135	135;153	0	24.07	By MS/MS	By MS/MS	By MS/MS	25.9	25.9	25.9	340040000	123850000	101690000	114500000	48577000	17693000	14527000	16358000	127020000	86133000	91957000	4	4	3	11
A0A3Q1NF78;G3X745;A0A3Q1LZ29	A0A3Q1NF78;G3X745;A0A3Q1LZ29	3;3;3	3;3;3	3;3;3	tr|A0A3Q1NF78|A0A3Q1NF78_BOVIN Glypican-1 OS=Bos taurus OX=9913 GN=GPC1 PE=4 SV=1;sp|G3X745|GPC1_BOVIN Glypican-1 OS=Bos taurus OX=9913 GN=GPC1 PE=2 SV=1;tr|A0A3Q1LZ29|A0A3Q1LZ29_BOVIN Glypican-1 OS=Bos taurus OX=9913 GN=GPC1 PE=4 SV=1	3	3	3	3	2	3	2	2	3	2	2	3	2	7.2	7.2	7.2	56.317	517	517;559;602	0	3.8499	By matching	By MS/MS	By MS/MS	4.8	7.2	4.8	52750000	13271000	18363000	21116000	2110000	530850	734530	844620	0	0	17248000	0	1	0	1
F6RF06;P13753;A0A3Q1LZ40;E1BI37;A0A3Q1MUW6;A0A3Q1NHF9;F1MWX3;F1MZQ5;E1BD63;A0A3Q1M0A3;A7YWH4;A0A3Q1LRW6;A0A3Q1MN61;A0A3Q1MI19;A0A3Q1MIV3	F6RF06;P13753;A0A3Q1LZ40;E1BI37;A0A3Q1MUW6;A0A3Q1NHF9;F1MWX3;F1MZQ5;E1BD63;A0A3Q1M0A3;A7YWH4;A0A3Q1LRW6;A0A3Q1MN61;A0A3Q1MI19;A0A3Q1MIV3	2;2;2;2;1;1;1;1;1;1;1;1;1;1;1	2;2;2;2;1;1;1;1;1;1;1;1;1;1;1	2;2;2;2;1;1;1;1;1;1;1;1;1;1;1	tr|F6RF06|F6RF06_BOVIN Uncharacterized protein OS=Bos taurus OX=9913 GN=BOLA PE=3 SV=2;sp|P13753|HA1B_BOVIN BOLA class I histocompatibility antigen, alpha chain BL3-7 OS=Bos taurus OX=9913 PE=2 SV=1;tr|A0A3Q1LZ40|A0A3Q1LZ40_BOVIN Uncharacterized protein OS	15	2	2	2	2	2	2	2	2	2	2	2	2	7.5	7.5	7.5	40.745	358	358;364;395;437;306;329;346;358;360;360;363;363;375;375;439	0	6.8009	By MS/MS	By MS/MS	By MS/MS	7.5	7.5	7.5	71515000	20233000	26060000	25223000	4767700	1348800	1737300	1681500	19873000	23246000	20926000	2	1	2	5
G3MX06;A0A3Q1LZD5	G3MX06;A0A3Q1LZD5	1;1	1;1	1;1	tr|G3MX06|G3MX06_BOVIN Uncharacterized protein OS=Bos taurus OX=9913 PE=4 SV=2;tr|A0A3Q1LZD5|A0A3Q1LZD5_BOVIN Uncharacterized protein OS=Bos taurus OX=9913 PE=4 SV=1	2	1	1	1	1	1	1	1	1	1	1	1	1	7.3	7.3	7.3	13.73	124	124;124	0.0014684	1.6242	By MS/MS	By MS/MS	By MS/MS	7.3	7.3	7.3	42552000	12522000	10027000	20003000	10638000	3130400	2506800	5000800	12522000	8930500	16339000	1	1	1	3
A0A3Q1LZU8;F1N6Y1;A0A3Q1N1T6	A0A3Q1LZU8;F1N6Y1;A0A3Q1N1T6	33;33;32	33;33;32	33;33;32	tr|A0A3Q1LZU8|A0A3Q1LZU8_BOVIN Uncharacterized protein OS=Bos taurus OX=9913 GN=GANAB PE=4 SV=1;tr|F1N6Y1|F1N6Y1_BOVIN Uncharacterized protein OS=Bos taurus OX=9913 GN=GANAB PE=1 SV=1;tr|A0A3Q1N1T6|A0A3Q1N1T6_BOVIN Uncharacterized protein OS=Bos taurus OX=	3	33	33	33	30	30	32	30	30	32	30	30	32	40.6	40.6	40.6	106.92	944	944;966;964	0	323.31	By MS/MS	By MS/MS	By MS/MS	39	35.3	36.8	4756600000	1476600000	1771500000	1508500000	95132000	29531000	35431000	30171000	1425600000	1590400000	1245400000	35	39	40	114
A0A3Q1LZZ0;P40682	A0A3Q1LZZ0;P40682	1;1	1;1	1;1	tr|A0A3Q1LZZ0|A0A3Q1LZZ0_BOVIN V-type proton ATPase subunit S1 OS=Bos taurus OX=9913 GN=ATP6AP1 PE=4 SV=1;sp|P40682|VAS1_BOVIN V-type proton ATPase subunit S1 OS=Bos taurus OX=9913 GN=ATP6AP1 PE=1 SV=1	2	1	1	1	1	1	1	1	1	1	1	1	1	3.7	3.7	3.7	51.085	460	460;468	0	3.7273	By MS/MS	By MS/MS	By MS/MS	3.7	3.7	3.7	65406000	30736000	19377000	15292000	3847400	1808000	1139800	899510	26004000	17904000	16577000	0	1	0	1
F1MTI7;P69678;F1N5T0;A0A3Q1M083	F1MTI7;P69678;F1N5T0;A0A3Q1M083	2;2;2;2	2;2;2;2	2;2;2;2	tr|F1MTI7|F1MTI7_BOVIN Protein CutA OS=Bos taurus OX=9913 GN=CUTA PE=4 SV=1;sp|P69678|CUTA_BOVIN Protein CutA OS=Bos taurus OX=9913 GN=CUTA PE=1 SV=1;tr|F1N5T0|F1N5T0_BOVIN Protein CutA OS=Bos taurus OX=9913 GN=CUTA PE=4 SV=1;tr|A0A3Q1M083|A0A3Q1M083_BOVIN	4	2	2	2	2	2	2	2	2	2	2	2	2	18.2	18.2	18.2	16.446	154	154;176;177;252	0	29.222	By MS/MS	By MS/MS	By MS/MS	18.2	18.2	18.2	178670000	54738000	64720000	59214000	29779000	9123000	10787000	9869000	54718000	56606000	49423000	3	2	2	7
A0A3Q1M0D7;Q32L63;F1N318	A0A3Q1M0D7;Q32L63;F1N318	2;2;2	2;2;2	2;2;2	tr|A0A3Q1M0D7|A0A3Q1M0D7_BOVIN Vacuolar protein sorting-associated protein VTA1 homolog OS=Bos taurus OX=9913 GN=VTA1 PE=4 SV=1;sp|Q32L63|VTA1_BOVIN Vacuolar protein sorting-associated protein VTA1 homolog OS=Bos taurus OX=9913 GN=VTA1 PE=2 SV=1;tr|F1N318|	3	2	2	2	0	2	2	0	2	2	0	2	2	10.7	10.7	10.7	30.955	281	281;307;307	0	9.8438		By MS/MS	By MS/MS	0	10.7	10.7	15427000	0	9659800	5767300	1714100	0	1073300	640820	0	10275000	3039400	0	2	2	4
E1B9L0;G3N1P1;A0A3Q1M0T8;A0A3Q1MZW0;Q28110;F1MHH9	E1B9L0;G3N1P1;A0A3Q1M0T8;A0A3Q1MZW0;Q28110;F1MHH9	2;2;2;2;2;2	2;2;2;2;2;2	2;2;2;2;2;2	tr|E1B9L0|E1B9L0_BOVIN Uncharacterized protein OS=Bos taurus OX=9913 GN=FCGR2B PE=4 SV=2;tr|G3N1P1|G3N1P1_BOVIN Uncharacterized protein OS=Bos taurus OX=9913 GN=FCGR2B PE=4 SV=1;tr|A0A3Q1M0T8|A0A3Q1M0T8_BOVIN Uncharacterized protein OS=Bos taurus OX=9913 G	6	2	2	2	2	2	2	2	2	2	2	2	2	9.5	9.5	9.5	24.963	220	220;256;261;285;296;316	0	7.8444	By MS/MS	By MS/MS	By MS/MS	9.5	9.5	9.5	142320000	43817000	53809000	44695000	17790000	5477100	6726100	5586900	43537000	47452000	37259000	2	3	2	7
A0A3Q1M0W4;E1B9H5	A0A3Q1M0W4;E1B9H5	6;6	6;6	6;6	tr|A0A3Q1M0W4|A0A3Q1M0W4_BOVIN Transforming growth factor beta receptor 3 OS=Bos taurus OX=9913 GN=TGFBR3 PE=4 SV=1;tr|E1B9H5|E1B9H5_BOVIN Transforming growth factor beta receptor 3 OS=Bos taurus OX=9913 GN=TGFBR3 PE=4 SV=3	2	6	6	6	3	5	5	3	5	5	3	5	5	10.2	10.2	10.2	93.126	844	844;858	0	14.325	By MS/MS	By MS/MS	By MS/MS	5.2	8.4	8.4	100970000	25754000	38011000	37203000	2588900	660350	974650	953920	29312000	32446000	28238000	5	4	6	15
A0A3Q1NKH1;F1MF66;Q5E9X0;A0A3Q1M0Y1	A0A3Q1NKH1;F1MF66;Q5E9X0;A0A3Q1M0Y1	1;1;1;1	1;1;1;1	1;1;1;1	tr|A0A3Q1NKH1|A0A3Q1NKH1_BOVIN GDNF family receptor alpha 2 OS=Bos taurus OX=9913 PE=4 SV=1;tr|F1MF66|F1MF66_BOVIN GDNF family receptor alpha OS=Bos taurus OX=9913 GN=GFRA2 PE=3 SV=3;sp|Q5E9X0|GFRA2_BOVIN GDNF family receptor alpha-2 OS=Bos taurus OX=9913	4	1	1	1	1	1	0	1	1	0	1	1	0	3.1	3.1	3.1	49.661	446	446;456;464;464	0.023899	0.686	By MS/MS	By matching		3.1	3.1	0	4382800	1842700	2540100	0	208710	87748	120960	0	1842700	2262300	0	1	0	0	1
A0A3Q1M119;P62261;A0A3Q1MP67;F1MPT3;A0A3Q1M2Q2;Q3SZI4;P68509;Q0VC36;A0A3Q1MQS3	A0A3Q1M119;P62261;A0A3Q1MP67	7;7;6;2;2;2;2;2;2	7;7;6;2;2;2;2;2;2	5;5;4;0;0;0;0;0;0	tr|A0A3Q1M119|A0A3Q1M119_BOVIN 14-3-3 protein epsilon OS=Bos taurus OX=9913 GN=YWHAE PE=4 SV=1;sp|P62261|1433E_BOVIN 14-3-3 protein epsilon OS=Bos taurus OX=9913 GN=YWHAE PE=2 SV=1;tr|A0A3Q1MP67|A0A3Q1MP67_BOVIN 14-3-3 protein epsilon OS=Bos taurus OX=9913	9	7	7	5	5	6	7	5	6	7	3	4	5	32.1	32.1	24.6	27.419	240	240;255;263;220;243;245;246;248;257	0	8.6028	By MS/MS	By MS/MS	By MS/MS	19.6	26.7	32.1	240300000	52979000	95204000	92114000	15019000	3311200	5950200	5757100	61783000	81335000	69893000	4	5	5	14
A0A3Q1M193;F1N726	A0A3Q1M193;F1N726	20;20	20;20	20;20	tr|A0A3Q1M193|A0A3Q1M193_BOVIN Uncharacterized protein OS=Bos taurus OX=9913 GN=GP2 PE=4 SV=1;tr|F1N726|F1N726_BOVIN Uncharacterized protein OS=Bos taurus OX=9913 GN=GP2 PE=1 SV=1	2	20	20	20	20	20	20	20	20	20	20	20	20	44.6	44.6	44.6	58.465	525	525;534	0	323.31	By MS/MS	By MS/MS	By MS/MS	44.6	44.6	44.6	55179000000	15943000000	14407000000	24829000000	1902700000	549750000	496800000	856160000	15498000000	13046000000	20293000000	44	48	55	147
A0A3Q1M1B1;Q9TR36	A0A3Q1M1B1;Q9TR36	2;2	2;2	2;2	tr|A0A3Q1M1B1|A0A3Q1M1B1_BOVIN Phosphatidylinositol transfer protein beta isoform OS=Bos taurus OX=9913 GN=PITPNB PE=4 SV=1;sp|Q9TR36|PIPNB_BOVIN Phosphatidylinositol transfer protein beta isoform OS=Bos taurus OX=9913 GN=PITPNB PE=1 SV=3	2	2	2	2	1	2	2	1	2	2	1	2	2	9.2	9.2	9.2	28.989	250	250;271	0	2.5924	By MS/MS	By MS/MS	By MS/MS	5.2	9.2	9.2	29457000	6951700	8594000	13911000	1636500	386200	477440	772860	8839900	7001400	10128000	2	3	2	7
A0A3Q1M1B6;E1BF48	A0A3Q1M1B6;E1BF48	1;1	1;1	1;1	tr|A0A3Q1M1B6|A0A3Q1M1B6_BOVIN Uncharacterized protein OS=Bos taurus OX=9913 GN=CD177 PE=4 SV=1;tr|E1BF48|E1BF48_BOVIN Uncharacterized protein OS=Bos taurus OX=9913 GN=CD177 PE=1 SV=3	2	1	1	1	1	1	0	1	1	0	1	1	0	6.3	6.3	6.3	43.382	415	415;440	0	2.2442	By MS/MS	By matching		6.3	6.3	0	22436000	8841100	13595000	0	1180900	465320	715530	0	8841100	12108000	0	1	0	0	1
A0A3Q1M1P8;A1L5C6	A0A3Q1M1P8;A1L5C6	7;7	7;7	7;7	tr|A0A3Q1M1P8|A0A3Q1M1P8_BOVIN Hepsin OS=Bos taurus OX=9913 PE=4 SV=1;tr|A1L5C6|A1L5C6_BOVIN HPN protein OS=Bos taurus OX=9913 GN=HPN PE=2 SV=1	2	7	7	7	6	5	6	6	5	6	6	5	6	21.6	21.6	21.6	43.375	403	403;417	0	15.741	By MS/MS	By MS/MS	By MS/MS	16.1	15.4	18.6	241450000	74398000	72499000	94551000	14203000	4376300	4264600	5561800	69340000	75262000	71596000	5	5	6	16
A0A3Q1MDT7;A0A3Q1M1Z1	A0A3Q1MDT7;A0A3Q1M1Z1	4;4	4;4	1;1	tr|A0A3Q1MDT7|A0A3Q1MDT7_BOVIN Uncharacterized protein OS=Bos taurus OX=9913 PE=4 SV=1;tr|A0A3Q1M1Z1|A0A3Q1M1Z1_BOVIN Uncharacterized protein OS=Bos taurus OX=9913 PE=4 SV=1	2	4	4	1	4	4	4	4	4	4	1	1	1	30.9	30.9	5.9	14.987	136	136;136	0	11.826	By MS/MS	By MS/MS	By MS/MS	30.9	30.9	30.9	868630000	316860000	244430000	307340000	108580000	39607000	30554000	38418000	323750000	203810000	249860000	6	5	7	18
F1MG08;A0A3Q1MW85;A0A3Q1M238;A0A3Q1MBP7	F1MG08;A0A3Q1MW85;A0A3Q1M238;A0A3Q1MBP7	2;2;2;2	2;2;2;2	2;2;2;2	tr|F1MG08|F1MG08_BOVIN Signal peptide peptidase like 2A OS=Bos taurus OX=9913 GN=SPPL2A PE=4 SV=2;tr|A0A3Q1MW85|A0A3Q1MW85_BOVIN Signal peptide peptidase like 2A OS=Bos taurus OX=9913 GN=SPPL2A PE=4 SV=1;tr|A0A3Q1M238|A0A3Q1M238_BOVIN Signal peptide peptid	4	2	2	2	1	2	1	1	2	1	1	2	1	4.8	4.8	4.8	60.186	541	541;567;574;592	0	3.3279	By MS/MS	By MS/MS	By MS/MS	2.6	4.8	2.6	131750000	38535000	51709000	41509000	8234600	2408500	3231800	2594300	38196000	44060000	36238000	2	3	2	7
A0A3Q1M246;P11843;F1N5Q6	A0A3Q1M246;P11843;F1N5Q6	3;3;3	3;3;3	3;3;3	tr|A0A3Q1M246|A0A3Q1M246_BOVIN Beta-crystallin A3 OS=Bos taurus OX=9913 GN=CRYBA1 PE=4 SV=1;sp|P11843|CRBA1_BOVIN Beta-crystallin A3 OS=Bos taurus OX=9913 GN=CRYBA1 PE=1 SV=3;tr|F1N5Q6|F1N5Q6_BOVIN Beta-crystallin A3 OS=Bos taurus OX=9913 GN=CRYBA1 PE=3 SV	3	3	3	3	2	3	0	2	3	0	2	3	0	21.7	21.7	21.7	23.159	198	198;215;215	0	6.1925	By MS/MS	By MS/MS		15.7	21.7	0	35786000	16772000	19014000	0	3578600	1677200	1901400	0	17166000	16539000	0	1	3	0	4
A0A3Q1M2B6	A0A3Q1M2B6	1	1	1	tr|A0A3Q1M2B6|A0A3Q1M2B6_BOVIN Uncharacterized protein OS=Bos taurus OX=9913 GN=EGLN1 PE=4 SV=1	1	1	1	1	1	1	1	1	1	1	1	1	1	3.3	3.3	3.3	45.667	420	420	0.0070522	1.1554	By MS/MS	By matching	By MS/MS	3.3	3.3	3.3	489380000	147340000	131740000	210300000	18822000	5667100	5066800	8088400	0	0	171780000	0	0	1	1
P21214;A0A3Q1M2Z5	P21214;A0A3Q1M2Z5	6;6	6;6	6;6	sp|P21214|TGFB2_BOVIN Transforming growth factor beta-2 proprotein OS=Bos taurus OX=9913 GN=TGFB2 PE=1 SV=3;tr|A0A3Q1M2Z5|A0A3Q1M2Z5_BOVIN Transforming growth factor beta-2 proprotein OS=Bos taurus OX=9913 GN=TGFB2 PE=4 SV=1	2	6	6	6	4	6	4	4	6	4	4	6	4	21	21	21	47.691	414	414;442	0	41.742	By MS/MS	By MS/MS	By MS/MS	13.5	21	13	276870000	92315000	92020000	92532000	15381000	5128600	5112200	5140700	96655000	80401000	72796000	3	6	2	11
A0A3Q1M315	A0A3Q1M315	2	1	1	tr|A0A3Q1M315|A0A3Q1M315_BOVIN Uncharacterized protein OS=Bos taurus OX=9913 PE=4 SV=1	1	2	1	1	1	1	2	1	1	1	1	1	1	4.6	2.5	2.5	45.377	394	394	0	3.1398	By MS/MS	By MS/MS	By MS/MS	2.5	2.5	4.6	23083000	7047300	7991800	8044000	1357800	414550	470110	473180	7047300	7117600	6570600	1	1	1	3
E1B805;A0A3Q1M3A4	E1B805;A0A3Q1M3A4	1;1	1;1	1;1	tr|E1B805|E1B805_BOVIN Uncharacterized protein OS=Bos taurus OX=9913 GN=LOC528040 PE=4 SV=3;tr|A0A3Q1M3A4|A0A3Q1M3A4_BOVIN Uncharacterized protein OS=Bos taurus OX=9913 GN=LOC528040 PE=4 SV=1	2	1	1	1	1	1	1	1	1	1	1	1	1	1.1	1.1	1.1	186.35	1662	1662;1699	0.020997	0.80567	By matching	By MS/MS	By MS/MS	1.1	1.1	1.1	13345000	4315100	5079900	3949700	160780	51989	61204	47586	4315100	4524300	3226200	0	1	1	2
A0A3Q1M3A8	A0A3Q1M3A8	2	2	2	tr|A0A3Q1M3A8|A0A3Q1M3A8_BOVIN Uncharacterized protein OS=Bos taurus OX=9913 PE=4 SV=1	1	2	2	2	2	0	1	2	0	1	2	0	1	18.3	18.3	18.3	19.222	186	186	0.0071429	1.2548	By MS/MS		By MS/MS	18.3	0	4.3	28366000	17533000	0	10834000	4052300	2504700	0	1547700	15902000	0	10480000	1	0	1	2
A0A3Q1MU17;A0A3Q1MC97;A0A3Q1M685;Q3T074;A0A3Q1M3B5	A0A3Q1MU17;A0A3Q1MC97;A0A3Q1M685;Q3T074;A0A3Q1M3B5	2;2;2;2;2	2;2;2;2;2	2;2;2;2;2	tr|A0A3Q1MU17|A0A3Q1MU17_BOVIN Uncharacterized protein OS=Bos taurus OX=9913 GN=ART3 PE=4 SV=1;tr|A0A3Q1MC97|A0A3Q1MC97_BOVIN Uncharacterized protein OS=Bos taurus OX=9913 GN=ART3 PE=4 SV=1;tr|A0A3Q1M685|A0A3Q1M685_BOVIN Uncharacterized protein OS=Bos taur	5	2	2	2	2	2	2	2	2	2	2	2	2	7	7	7	40.948	358	358;384;386;390;395	0	6.1041	By MS/MS	By matching	By MS/MS	7	7	7	35968000	15269000	14978000	5720400	1712800	727120	713250	272400	11199000	10350000	11734000	2	0	1	3
A0A3Q1M3L6	A0A3Q1M3L6	18	2	1	tr|A0A3Q1M3L6|A0A3Q1M3L6_BOVIN Uncharacterized protein OS=Bos taurus OX=9913 PE=4 SV=1	1	18	2	1	18	17	17	2	2	2	1	1	1	71.9	12.8	9	40.475	367	367	0	22.73	By MS/MS	By MS/MS	By MS/MS	71.9	65.7	71.4	11662000000	4072100000	3392300000	4197300000	728850000	254500000	212020000	262330000	4070900000	2930100000	3520700000	9	9	9	27
A0A3Q1M3Q7;Q29RV1;F1MEN8	A0A3Q1M3Q7;Q29RV1;F1MEN8	3;3;3	3;3;3	3;3;3	tr|A0A3Q1M3Q7|A0A3Q1M3Q7_BOVIN Protein disulfide-isomerase A4 OS=Bos taurus OX=9913 GN=PDIA4 PE=4 SV=1;sp|Q29RV1|PDIA4_BOVIN Protein disulfide-isomerase A4 OS=Bos taurus OX=9913 GN=PDIA4 PE=2 SV=1;tr|F1MEN8|F1MEN8_BOVIN Protein disulfide-isomerase A4 OS=Bo	3	3	3	3	1	3	0	1	3	0	1	3	0	5.5	5.5	5.5	71.9	637	637;643;643	0	2.9557	By MS/MS	By MS/MS		2.2	5.5	0	4358400	4358400	0	0	111750	111750	0	0	4358400	0	0	1	3	0	4
A0A3Q1MKJ8;Q58DD4;A0A3Q1M3X3;A0A3Q1MQ12	A0A3Q1MKJ8;Q58DD4;A0A3Q1M3X3;A0A3Q1MQ12	3;3;3;3	3;3;3;3	3;3;3;3	tr|A0A3Q1MKJ8|A0A3Q1MKJ8_BOVIN Syndecan-2 OS=Bos taurus OX=9913 GN=SDC2 PE=4 SV=1;sp|Q58DD4|SDC2_BOVIN Syndecan-2 OS=Bos taurus OX=9913 GN=SDC2 PE=2 SV=1;tr|A0A3Q1M3X3|A0A3Q1M3X3_BOVIN Syndecan-2 OS=Bos taurus OX=9913 GN=SDC2 PE=4 SV=1;tr|A0A3Q1MQ12|A0A3Q1	4	3	3	3	3	3	3	3	3	3	3	3	3	18	18	18	20.243	183	183;202;213;496	0	10.611	By MS/MS	By MS/MS	By MS/MS	18	18	18	212550000	55648000	78578000	78321000	21255000	5564800	7857800	7832100	45238000	75595000	68772000	0	2	3	5
A0A3Q1MJL6;Q2YDG0;F1MRM8;A0A3Q1M3Z4	A0A3Q1MJL6;Q2YDG0;F1MRM8;A0A3Q1M3Z4	8;8;8;8	8;8;8;8	8;8;8;8	tr|A0A3Q1MJL6|A0A3Q1MJL6_BOVIN G-protein-coupled receptor family C group 5 member C OS=Bos taurus OX=9913 GN=GPRC5C PE=4 SV=1;sp|Q2YDG0|GPC5C_BOVIN G-protein coupled receptor family C group 5 member C OS=Bos taurus OX=9913 GN=GPRC5C PE=2 SV=2;tr|F1MRM8|F1M	4	8	8	8	8	7	8	8	7	8	8	7	8	27.5	27.5	27.5	44.355	404	404;442;442;443	0	41.412	By MS/MS	By MS/MS	By MS/MS	27.5	20.5	27.5	1270300000	378810000	341730000	549780000	84688000	25254000	22782000	36652000	374490000	318620000	439130000	7	8	11	26
A0A3Q1M3Z5;F1MMR6;P80209	A0A3Q1M3Z5;F1MMR6;P80209	8;8;7	8;8;7	8;8;7	tr|A0A3Q1M3Z5|A0A3Q1M3Z5_BOVIN Cathepsin D OS=Bos taurus OX=9913 GN=CTSD PE=4 SV=1;tr|F1MMR6|F1MMR6_BOVIN Cathepsin D OS=Bos taurus OX=9913 GN=CTSD PE=3 SV=1;sp|P80209|CATD_BOVIN Cathepsin D OS=Bos taurus OX=9913 GN=CTSD PE=1 SV=2	3	8	8	8	8	8	8	8	8	8	8	8	8	25.8	25.8	25.8	42.465	391	391;412;390	0	30.239	By MS/MS	By MS/MS	By MS/MS	25.8	25.8	25.8	686820000	207720000	259210000	219880000	36148000	10933000	13643000	11573000	198020000	216470000	203710000	7	10	7	24
A0A3Q1M4D5;Q5BIR3;A5D7K2	A0A3Q1M4D5;Q5BIR3;A5D7K2	1;1;1	1;1;1	1;1;1	tr|A0A3Q1M4D5|A0A3Q1M4D5_BOVIN Thrombospondin type-1 domain-containing protein 1 OS=Bos taurus OX=9913 GN=THSD1 PE=4 SV=1;sp|Q5BIR3|THSD1_BOVIN Thrombospondin type-1 domain-containing protein 1 OS=Bos taurus OX=9913 GN=THSD1 PE=2 SV=1;tr|A5D7K2|A5D7K2_BOVI	3	1	1	1	0	0	1	0	0	1	0	0	1	1.5	1.5	1.5	86.374	796	796;849;849	0.021628	0.73353			By MS/MS	0	0	1.5	2119400	0	0	2119400	57281	0	0	57281	0	0	1731200	0	0	1	1
A0A3Q1M4H2;F1MZJ5	A0A3Q1M4H2;F1MZJ5	7;6	7;6	7;6	tr|A0A3Q1M4H2|A0A3Q1M4H2_BOVIN Uncharacterized protein OS=Bos taurus OX=9913 GN=ADAM9 PE=4 SV=1;tr|F1MZJ5|F1MZJ5_BOVIN Uncharacterized protein OS=Bos taurus OX=9913 GN=ADAM9 PE=4 SV=3	2	7	7	7	6	7	7	6	7	7	6	7	7	12.3	12.3	12.3	90.643	821	821;775	0	34.825	By MS/MS	By MS/MS	By MS/MS	11.1	12.3	12.3	220170000	65817000	79049000	75305000	4586900	1371200	1646900	1568900	61244000	64267000	72221000	4	9	7	20
A0A3Q1M4K0;F1MDT8;A0A3Q1MJ95	A0A3Q1M4K0;F1MDT8;A0A3Q1MJ95	1;1;1	1;1;1	1;1;1	tr|A0A3Q1M4K0|A0A3Q1M4K0_BOVIN SET domain containing 2 OS=Bos taurus OX=9913 PE=4 SV=1;tr|F1MDT8|F1MDT8_BOVIN SET domain containing 2 OS=Bos taurus OX=9913 GN=SETD2 PE=4 SV=3;tr|A0A3Q1MJ95|A0A3Q1MJ95_BOVIN SET domain containing 2 OS=Bos taurus OX=9913 PE=4	3	1	1	1	1	1	1	1	1	1	1	1	1	0.3	0.3	0.3	260.04	2312	2312;2539;2541	0.0096552	1.0281	By MS/MS	By matching	By MS/MS	0.3	0.3	0.3	88928000	25514000	22937000	40477000	846940	242990	218450	385500	25514000	20428000	33063000	1	0	1	2
A0A3Q1M4K3;P63048;P62992;P0CG53;E1B9K1;P0CH28;A0A3Q1MYD8;A0A3Q1LU30	A0A3Q1M4K3;P63048;P62992;P0CG53;E1B9K1;P0CH28;A0A3Q1MYD8	4;4;4;4;4;4;2;1	4;4;4;4;4;4;2;1	4;4;4;4;4;4;2;1	tr|A0A3Q1M4K3|A0A3Q1M4K3_BOVIN Uncharacterized protein OS=Bos taurus OX=9913 GN=LOC101902760 PE=4 SV=1;sp|P63048|RL40_BOVIN Ubiquitin-60S ribosomal protein L40 OS=Bos taurus OX=9913 GN=UBA52 PE=1 SV=2;sp|P62992|RS27A_BOVIN Ubiquitin-40S ribosomal protein S	8	4	4	4	4	4	4	4	4	4	4	4	4	61	61	61	8.6339	77	77;128;156;305;305;690;194;141	0	73.56	By MS/MS	By MS/MS	By MS/MS	61	61	61	3454900000	1097500000	1110800000	1246600000	863740000	274370000	277710000	311660000	1068700000	1009100000	1007400000	13	10	11	34
A0A3Q1M4L0;A7E3S8;A0A3Q1MQM3	A0A3Q1M4L0;A7E3S8;A0A3Q1MQM3	1;1;1	1;1;1	1;1;1	tr|A0A3Q1M4L0|A0A3Q1M4L0_BOVIN Uncharacterized protein OS=Bos taurus OX=9913 PE=4 SV=1;tr|A7E3S8|A7E3S8_BOVIN Heat shock 70kD protein binding protein OS=Bos taurus OX=9913 GN=ST13 PE=1 SV=1;tr|A0A3Q1MQM3|A0A3Q1MQM3_BOVIN Uncharacterized protein OS=Bos taur	3	1	1	1	1	1	1	1	1	1	1	1	1	5	5	5	22.849	200	200;369;379	0.026316	0.66394	By matching	By MS/MS	By matching	5	5	5	46022000	13010000	15669000	17343000	3835200	1084100	1305800	1445300	13275000	14004000	13853000	0	1	0	1
E1BMG1;Q0VCJ5;A0A3Q1MBK1;A0A3Q1M4W1	E1BMG1;Q0VCJ5;A0A3Q1MBK1;A0A3Q1M4W1	3;3;3;3	3;3;3;3	3;3;3;3	tr|E1BMG1|E1BMG1_BOVIN Uncharacterized protein OS=Bos taurus OX=9913 GN=MOB1B PE=4 SV=2;tr|Q0VCJ5|Q0VCJ5_BOVIN MOB1, Mps One Binder kinase activator-like 1B (Yeast) OS=Bos taurus OX=9913 GN=MOB1A PE=2 SV=1;tr|A0A3Q1MBK1|A0A3Q1MBK1_BOVIN Uncharacterized pro	4	3	3	3	3	2	3	3	2	3	3	2	3	17.7	17.7	17.7	24.871	215	215;216;216;219	0	3.3038	By MS/MS	By MS/MS	By MS/MS	17.7	12.1	17.7	46514000	16107000	8813000	21594000	4651400	1610700	881300	2159400	12427000	16607000	12560000	2	3	1	6
Q5E9F8;P84227;P68432;G3N2P2;G3MYD7;G3MWX6;E1BGN3;A5PK61;A0A3Q1MPB8;A0A3Q1M588;Q3SZB8;A0A3Q1LMR9	Q5E9F8;P84227;P68432;G3N2P2;G3MYD7;G3MWX6;E1BGN3;A5PK61;A0A3Q1MPB8;A0A3Q1M588;Q3SZB8;A0A3Q1LMR9	2;2;2;2;2;2;2;2;2;2;1;1	2;2;2;2;2;2;2;2;2;2;1;1	2;2;2;2;2;2;2;2;2;2;1;1	sp|Q5E9F8|H33_BOVIN Histone H3.3 OS=Bos taurus OX=9913 GN=H3F3A PE=1 SV=3;sp|P84227|H32_BOVIN Histone H3.2 OS=Bos taurus OX=9913 PE=1 SV=2;sp|P68432|H31_BOVIN Histone H3.1 OS=Bos taurus OX=9913 PE=1 SV=2;tr|G3N2P2|G3N2P2_BOVIN Uncharacterized protein OS=Bo	12	2	2	2	2	2	2	2	2	2	2	2	2	11.8	11.8	11.8	15.328	136	136;136;136;136;136;136;136;136;136;136;136;136	0	2.0063	By MS/MS	By MS/MS	By MS/MS	11.8	11.8	11.8	33523000	6914600	14578000	12030000	8380800	1728700	3644600	3007500	7344600	13625000	8755600	1	2	1	4
A0A3Q1M5F6;E1BPQ9	A0A3Q1M5F6;E1BPQ9	1;1	1;1	1;1	tr|A0A3Q1M5F6|A0A3Q1M5F6_BOVIN Uncharacterized protein OS=Bos taurus OX=9913 GN=IGSF5 PE=4 SV=1;tr|E1BPQ9|E1BPQ9_BOVIN Uncharacterized protein OS=Bos taurus OX=9913 GN=IGSF5 PE=4 SV=1	2	1	1	1	1	1	1	1	1	1	1	1	1	8	8	8	24.103	224	224;370	0	2.0745	By MS/MS	By MS/MS	By matching	8	8	8	61244000	17013000	20537000	23695000	4711100	1308700	1579800	1822700	17013000	18290000	19355000	1	1	0	2
A0A3S5ZPB5;A0A3Q1MCW2;A0A3Q1M5Q6	A0A3S5ZPB5;A0A3Q1MCW2;A0A3Q1M5Q6	1;1;1	1;1;1	1;1;1	tr|A0A3S5ZPB5|A0A3S5ZPB5_BOVIN Extracellular matrix protein 1 OS=Bos taurus OX=9913 GN=ECM1 PE=4 SV=1;tr|A0A3Q1MCW2|A0A3Q1MCW2_BOVIN Extracellular matrix protein 1 OS=Bos taurus OX=9913 GN=ECM1 PE=4 SV=1;tr|A0A3Q1M5Q6|A0A3Q1M5Q6_BOVIN Extracellular matrix	3	1	1	1	0	1	0	0	1	0	0	1	0	3.8	3.8	3.8	58.383	524	524;543;569	0	4.2796		By MS/MS		0	3.8	0	11733000	0	11733000	0	404580	0	404580	0	0	10449000	0	0	1	0	1
Q5E9B1;A0A3Q1M5R4;A0A3Q1M4R3;P19858;A0A3Q1LY19	Q5E9B1;A0A3Q1M5R4	7;7;3;1;1	7;7;3;1;1	7;7;3;1;1	sp|Q5E9B1|LDHB_BOVIN L-lactate dehydrogenase B chain OS=Bos taurus OX=9913 GN=LDHB PE=2 SV=4;tr|A0A3Q1M5R4|A0A3Q1M5R4_BOVIN L-lactate dehydrogenase B chain OS=Bos taurus OX=9913 GN=LDHB PE=4 SV=1	5	7	7	7	5	5	7	5	5	7	5	5	7	20.7	20.7	20.7	36.723	334	334;341;334;332;332	0	18.487	By MS/MS	By MS/MS	By MS/MS	15	15	20.7	302770000	73709000	103730000	125330000	17810000	4335800	6101700	7372200	77388000	95911000	95165000	3	4	7	14
A0A3Q1NA69;P81127;A0A3Q1MP35;A0A3Q1M5V0	A0A3Q1NA69;P81127;A0A3Q1MP35;A0A3Q1M5V0	1;1;1;1	1;1;1;1	1;1;1;1	tr|A0A3Q1NA69|A0A3Q1NA69_BOVIN Gamma-soluble NSF attachment protein OS=Bos taurus OX=9913 GN=NAPG PE=4 SV=1;sp|P81127|SNAG_BOVIN Gamma-soluble NSF attachment protein OS=Bos taurus OX=9913 GN=NAPG PE=1 SV=3;tr|A0A3Q1MP35|A0A3Q1MP35_BOVIN Gamma-soluble NSF a	4	1	1	1	0	1	0	0	1	0	0	1	0	3.3	3.3	3.3	33.695	303	303;312;312;398	0.016043	0.86936		By MS/MS		0	3.3	0	0	0	0	0	0	0	0	0	0	0	0	0	2	0	2
A0A3Q1M5V9	A0A3Q1M5V9	1	1	1	tr|A0A3Q1M5V9|A0A3Q1M5V9_BOVIN Uncharacterized protein OS=Bos taurus OX=9913 GN=CCL26 PE=4 SV=1	1	1	1	1	1	1	1	1	1	1	1	1	1	9.6	9.6	9.6	10.864	94	94	0.026283	0.66353	By MS/MS	By MS/MS	By matching	9.6	9.6	9.6	35189000	8305800	11857000	15026000	8797300	2076500	2964300	3756600	8305800	10560000	12274000	1	1	0	2
A0A3Q1M5X4;P35541;A0A3Q1M3H8;E1BJF9	A0A3Q1M5X4;P35541;A0A3Q1M3H8;E1BJF9	2;1;1;1	2;1;1;1	2;1;1;1	tr|A0A3Q1M5X4|A0A3Q1M5X4_BOVIN Uncharacterized protein OS=Bos taurus OX=9913 GN=M-SAA3.2 PE=4 SV=1;sp|P35541|SAA_BOVIN Serum amyloid A protein OS=Bos taurus OX=9913 GN=SAA1 PE=1 SV=2;tr|A0A3Q1M3H8|A0A3Q1M3H8_BOVIN Uncharacterized protein OS=Bos taurus OX=9	4	2	2	2	2	2	2	2	2	2	2	2	2	15.5	15.5	15.5	15.55	142	142;130;142;177	0	8.0614	By MS/MS	By MS/MS	By MS/MS	15.5	15.5	15.5	307000000	101370000	99402000	106230000	38375000	12671000	12425000	13278000	85328000	92249000	99091000	3	3	3	9
A0A3Q1M5Z4;P10279	A0A3Q1M5Z4;P10279	2;2	2;2	2;2	tr|A0A3Q1M5Z4|A0A3Q1M5Z4_BOVIN Major prion protein OS=Bos taurus OX=9913 GN=PRNP PE=4 SV=1;sp|P10279|PRIO_BOVIN Major prion protein OS=Bos taurus OX=9913 GN=PRNP PE=1 SV=2	2	2	2	2	2	2	2	2	2	2	2	2	2	9.2	9.2	9.2	28.181	260	260;264	0	10.839	By MS/MS	By MS/MS	By MS/MS	9.2	9.2	9.2	43732000	13226000	19922000	10585000	3364000	1017400	1532400	814190	16087000	13011000	10516000	2	0	2	4
A0A3Q1MUR2;A0A3Q1M667	A0A3Q1MUR2;A0A3Q1M667	3;3	2;2	2;2	tr|A0A3Q1MUR2|A0A3Q1MUR2_BOVIN Uncharacterized protein OS=Bos taurus OX=9913 PE=4 SV=1;tr|A0A3Q1M667|A0A3Q1M667_BOVIN Uncharacterized protein OS=Bos taurus OX=9913 PE=4 SV=1	2	3	2	2	3	3	3	2	2	2	2	2	2	23.2	19.5	19.5	23.166	220	220;242	0	84.144	By MS/MS	By MS/MS	By MS/MS	23.2	23.2	23.2	221430000	70664000	82752000	68017000	20130000	6424000	7522900	6183400	71579000	72771000	55574000	4	3	3	10
A0A3Q1M6H3;F6Q334	A0A3Q1M6H3;F6Q334	5;5	5;5	1;1	tr|A0A3Q1M6H3|A0A3Q1M6H3_BOVIN Alpha-soluble NSF attachment protein OS=Bos taurus OX=9913 GN=NAPA PE=4 SV=1;tr|F6Q334|F6Q334_BOVIN Alpha-soluble NSF attachment protein OS=Bos taurus OX=9913 GN=NAPA PE=4 SV=1	2	5	5	1	1	5	2	1	5	2	1	1	1	22.5	22.5	6.8	36.297	324	324;516	0	14.977	By matching	By MS/MS	By MS/MS	6.8	22.5	10.8	47613000	6517300	22615000	18481000	2380700	325860	1130700	924060	10451000	15867000	12968000	0	5	3	8
F1MNT5;A0A3Q1M6U9	F1MNT5;A0A3Q1M6U9	6;6	6;6	6;6	tr|F1MNT5|F1MNT5_BOVIN Mucin 20, cell surface associated OS=Bos taurus OX=9913 GN=MUC20 PE=1 SV=3;tr|A0A3Q1M6U9|A0A3Q1M6U9_BOVIN Mucin 20, cell surface associated OS=Bos taurus OX=9913 GN=MUC20 PE=4 SV=1	2	6	6	6	6	4	6	6	4	6	6	4	6	17.5	17.5	17.5	55.924	530	530;704	0	37.658	By MS/MS	By MS/MS	By MS/MS	17.5	10.4	17.5	303870000	89143000	86633000	128090000	15993000	4691700	4559700	6741800	87196000	91882000	91854000	5	4	3	12
A0A3Q1M6Y5;A0A3Q1MSI3;P08239;G8JKZ5	A0A3Q1M6Y5;A0A3Q1MSI3;P08239	6;6;5;2	3;3;3;1	3;3;3;1	tr|A0A3Q1M6Y5|A0A3Q1M6Y5_BOVIN G protein subunit alpha o1 OS=Bos taurus OX=9913 PE=4 SV=1;tr|A0A3Q1MSI3|A0A3Q1MSI3_BOVIN G protein subunit alpha o1 OS=Bos taurus OX=9913 PE=4 SV=1;sp|P08239|GNAO_BOVIN Guanine nucleotide-binding protein G(o) subunit alpha O	4	6	3	3	3	5	6	1	2	3	1	2	3	18.6	9.4	9.4	39.103	350	350;354;354;267	0	4.6015	By MS/MS	By MS/MS	By MS/MS	10.6	16.3	18.6	63291000	14999000	25850000	22441000	3331100	789440	1360500	1181100	20415000	19525000	16413000	1	1	4	6
A0A3Q1M701;A0A3Q1LYE8	A0A3Q1M701;A0A3Q1LYE8	21;18	3;0	3;0	tr|A0A3Q1M701|A0A3Q1M701_BOVIN Uncharacterized protein OS=Bos taurus OX=9913 GN=PAEP PE=4 SV=1;tr|A0A3Q1LYE8|A0A3Q1LYE8_BOVIN Uncharacterized protein OS=Bos taurus OX=9913 GN=PAEP PE=4 SV=1	2	21	3	3	20	21	20	3	3	3	3	3	3	66.9	14.4	14.4	26.202	236	236;245	0	25.886	By MS/MS	By MS/MS	By MS/MS	66.9	66.9	66.9	205940000	77007000	42342000	86595000	13730000	5133800	2822800	5773000	38209000	36206000	42217000	6	3	4	13
A0A3Q1M737;A0A3Q1MW02;F1MZ68;F1MZ71;F1MZ63;O97817;A0A3Q1MQ77;A0A3Q1M8K7;G3N1Y2	A0A3Q1M737;A0A3Q1MW02;F1MZ68;F1MZ71;F1MZ63;O97817;A0A3Q1MQ77;A0A3Q1M8K7;G3N1Y2	3;3;3;3;3;3;3;3;3	3;3;3;3;3;3;3;3;3	3;3;3;3;3;3;3;3;3	tr|A0A3Q1M737|A0A3Q1M737_BOVIN Adhesion G protein-coupled receptor L2 OS=Bos taurus OX=9913 GN=ADGRL2 PE=4 SV=1;tr|A0A3Q1MW02|A0A3Q1MW02_BOVIN Adhesion G protein-coupled receptor L2 OS=Bos taurus OX=9913 GN=ADGRL2 PE=4 SV=1;tr|F1MZ68|F1MZ68_BOVIN Adhesion	9	3	3	3	2	2	3	2	2	3	2	2	3	3.6	3.6	3.6	130.68	1163	1163;1403;1459;1470;1474;1478;1478;1478;1483	0	7.389	By MS/MS	By MS/MS	By MS/MS	2.8	2.4	3.6	41624000	15413000	8714700	17497000	885610	327930	185420	372270	14095000	10369000	13001000	2	2	3	7
A0A3Q1M7C2;F1N7T2	A0A3Q1M7C2;F1N7T2	7;7	7;7	7;7	tr|A0A3Q1M7C2|A0A3Q1M7C2_BOVIN Mannosidase alpha class 2A member 1 OS=Bos taurus OX=9913 PE=4 SV=1;tr|F1N7T2|F1N7T2_BOVIN Alpha-mannosidase OS=Bos taurus OX=9913 GN=MAN2A1 PE=3 SV=3	2	7	7	7	5	4	7	5	4	7	5	4	7	9.6	9.6	9.6	125.41	1095	1095;1168	0	26.216	By MS/MS	By MS/MS	By MS/MS	6.8	5	9.6	171850000	64378000	41948000	65519000	2864100	1073000	699140	1092000	57922000	45976000	51358000	3	2	6	11
Q0VCX1;F1MJ12;A0A3Q1M7Q5	Q0VCX1;F1MJ12;A0A3Q1M7Q5	3;3;3	3;3;3	3;3;3	sp|Q0VCX1|C1S_BOVIN Complement C1s subcomponent OS=Bos taurus OX=9913 GN=C1S PE=2 SV=2;tr|F1MJ12|F1MJ12_BOVIN Complement C1s subcomponent OS=Bos taurus OX=9913 GN=C1S PE=3 SV=1;tr|A0A3Q1M7Q5|A0A3Q1M7Q5_BOVIN Complement C1s subcomponent OS=Bos taurus OX=991	3	3	3	3	3	3	3	3	3	3	3	3	3	5.5	5.5	5.5	76.608	689	689;695;697	0	6.0492	By MS/MS	By MS/MS	By MS/MS	5.5	5.5	5.5	83430000	28661000	24642000	30126000	3792300	1302800	1120100	1369400	29623000	20986000	24607000	2	2	1	5
A0A3Q1M7V2;A0A3Q1MGG8	A0A3Q1M7V2;A0A3Q1MGG8	1;1	1;1	1;1	tr|A0A3Q1M7V2|A0A3Q1M7V2_BOVIN Uncharacterized protein OS=Bos taurus OX=9913 PE=4 SV=1;tr|A0A3Q1MGG8|A0A3Q1MGG8_BOVIN Uncharacterized protein OS=Bos taurus OX=9913 PE=4 SV=1	2	1	1	1	1	1	1	1	1	1	1	1	1	0.6	0.6	0.6	234.38	2245	2245;3540	0.040816	0.49326	By MS/MS	By matching	By matching	0.6	0.6	0.6	139940000	36389000	61777000	41777000	1307900	340090	577360	390440	36184000	49985000	39365000	1	0	0	1
A0A3Q1MWK3;G5E5I6;A0A3Q1M7W7	A0A3Q1MWK3;G5E5I6;A0A3Q1M7W7	1;1;1	1;1;1	1;1;1	tr|A0A3Q1MWK3|A0A3Q1MWK3_BOVIN Uncharacterized protein OS=Bos taurus OX=9913 PE=4 SV=1;tr|G5E5I6|G5E5I6_BOVIN Uncharacterized protein OS=Bos taurus OX=9913 PE=4 SV=2;tr|A0A3Q1M7W7|A0A3Q1M7W7_BOVIN Uncharacterized protein OS=Bos taurus OX=9913 GN=LOC1049701	3	1	1	1	1	1	1	1	1	1	1	1	1	16.3	16.3	16.3	10.001	92	92;93;93	0	14.494	By MS/MS	By matching	By MS/MS	16.3	16.3	16.3	41158000	9386700	8613100	23158000	10289000	2346700	2153300	5789500	9386700	7671000	13752000	1	0	1	2
A0A3Q1M7Y8;O77588;G8JKV7	A0A3Q1M7Y8;O77588;G8JKV7	3;3;3	3;3;3	3;3;3	tr|A0A3Q1M7Y8|A0A3Q1M7Y8_BOVIN Procollagen-lysine,2-oxoglutarate 5-dioxygenase 1 OS=Bos taurus OX=9913 GN=PLOD1 PE=4 SV=1;sp|O77588|PLOD1_BOVIN Procollagen-lysine,2-oxoglutarate 5-dioxygenase 1 OS=Bos taurus OX=9913 GN=PLOD1 PE=2 SV=2;tr|G8JKV7|G8JKV7_BOVI	3	3	3	3	2	3	1	2	3	1	2	3	1	4.8	4.8	4.8	81.95	711	711;726;726	0	2.9768	By MS/MS	By MS/MS	By MS/MS	3.2	4.8	1.7	22906000	5961100	10271000	6673300	572640	149030	256780	166830	6411200	8286100	5862500	2	4	1	7
A0A3Q1MCP0;A0A3Q1MNN6;F1MI18;A0A3Q1M8I5;A0A3Q1NGH3;F1MJK3;A0A3Q1M4S0;A0A3Q1M2P2;A0A3Q1LLI6;A0A3Q1LKK3;CON__ENSEMBL:ENSBTAP00000037665	A0A3Q1MCP0;A0A3Q1MNN6;F1MI18;A0A3Q1M8I5;A0A3Q1NGH3;F1MJK3;A0A3Q1M4S0;A0A3Q1M2P2;A0A3Q1LLI6;A0A3Q1LKK3	17;17;17;17;17;17;16;16;15;13;7	17;17;17;17;17;17;16;16;15;13;7	17;17;17;17;17;17;16;16;15;13;7	tr|A0A3Q1MCP0|A0A3Q1MCP0_BOVIN Uncharacterized protein OS=Bos taurus OX=9913 PE=4 SV=1;tr|A0A3Q1MNN6|A0A3Q1MNN6_BOVIN Uncharacterized protein OS=Bos taurus OX=9913 PE=4 SV=1;tr|F1MI18|F1MI18_BOVIN Uncharacterized protein OS=Bos taurus OX=9913 PE=4 SV=3;tr|	11	17	17	17	14	13	16	14	13	16	14	13	16	17.3	17.3	17.3	152.68	1373	1373;1430;1433;1433;1452;1462;1358;1386;1410;1362;578	0	41.716	By MS/MS	By MS/MS	By MS/MS	13.8	13.8	16.6	636250000	168340000	163230000	304670000	9356600	2475700	2400500	4480400	177570000	166190000	216840000	12	8	19	39
P10096;A0A3Q1M8J9;A0A3Q1LPH5	P10096;A0A3Q1M8J9	5;5;1	5;5;1	5;5;1	sp|P10096|G3P_BOVIN Glyceraldehyde-3-phosphate dehydrogenase OS=Bos taurus OX=9913 GN=GAPDH PE=1 SV=4;tr|A0A3Q1M8J9|A0A3Q1M8J9_BOVIN Glyceraldehyde-3-phosphate dehydrogenase OS=Bos taurus OX=9913 GN=GAPDH PE=4 SV=1	3	5	5	5	3	5	2	3	5	2	3	5	2	26.7	26.7	26.7	35.868	333	333;376;169	0	14.5	By MS/MS	By MS/MS	By MS/MS	18	26.7	10.8	189780000	63541000	87735000	38506000	11861000	3971300	5483400	2406600	55298000	70845000	46990000	2	5	2	9
A0A3Q1M909;P54149;A0A3Q1N5G3	A0A3Q1M909;P54149;A0A3Q1N5G3	1;1;1	1;1;1	1;1;1	tr|A0A3Q1M909|A0A3Q1M909_BOVIN Mitochondrial peptide methionine sulfoxide reductase OS=Bos taurus OX=9913 GN=MSRA PE=4 SV=1;sp|P54149|MSRA_BOVIN Mitochondrial peptide methionine sulfoxide reductase OS=Bos taurus OX=9913 GN=MSRA PE=1 SV=2;tr|A0A3Q1N5G3|A0A3	3	1	1	1	1	1	1	1	1	1	1	1	1	7.1	7.1	7.1	23.269	210	210;233;266	0	8.56	By MS/MS	By MS/MS	By MS/MS	7.1	7.1	7.1	41480000	12212000	16963000	12306000	3190800	939380	1304800	946580	12212000	15107000	10052000	1	1	1	3
A0A3Q1M930;E1B748;A0A3Q1MBP1;A0A3Q1MJM1	A0A3Q1M930;E1B748;A0A3Q1MBP1;A0A3Q1MJM1	5;5;5;5	5;5;5;5	5;5;5;5	tr|A0A3Q1M930|A0A3Q1M930_BOVIN Uncharacterized protein OS=Bos taurus OX=9913 GN=HYOU1 PE=4 SV=1;tr|E1B748|E1B748_BOVIN Uncharacterized protein OS=Bos taurus OX=9913 GN=HYOU1 PE=1 SV=2;tr|A0A3Q1MBP1|A0A3Q1MBP1_BOVIN Uncharacterized protein OS=Bos taurus OX=	4	5	5	5	4	4	5	4	4	5	4	4	5	7	7	7	108.73	974	974;1000;1001;1021	0	11.06	By MS/MS	By MS/MS	By MS/MS	5.6	5.6	7	114520000	28526000	35447000	50543000	2245400	559340	695030	991050	34530000	30901000	35951000	4	3	5	12
A0A3Q1M9F1;E1BEW9	A0A3Q1M9F1;E1BEW9	1;1	1;1	1;1	tr|A0A3Q1M9F1|A0A3Q1M9F1_BOVIN WD repeat domain 87 OS=Bos taurus OX=9913 GN=WDR87 PE=4 SV=1;tr|E1BEW9|E1BEW9_BOVIN WD repeat domain 87 OS=Bos taurus OX=9913 GN=WDR87 PE=4 SV=3	2	1	1	1	1	1	1	1	1	1	1	1	1	0.4	0.4	0.4	341.01	2940	2940;3003	0.020752	0.77953	By MS/MS	By MS/MS	By matching	0.4	0.4	0.4	396210000	334430000	37095000	24693000	2732500	2306400	255830	170290	237280000	55599000	94753000	1	1	0	2
A0A3Q1M9I1;Q08DI5	A0A3Q1M9I1;Q08DI5	1;1	1;1	1;1	tr|A0A3Q1M9I1|A0A3Q1M9I1_BOVIN Ras-related protein Rap-2c OS=Bos taurus OX=9913 GN=RAP2C PE=4 SV=1;sp|Q08DI5|RAP2C_BOVIN Ras-related protein Rap-2c OS=Bos taurus OX=9913 GN=RAP2C PE=2 SV=1	2	1	1	1	0	1	1	0	1	1	0	1	1	7.7	7.7	7.7	13.512	117	117;183	0.02086	0.78236		By matching	By MS/MS	0	7.7	7.7	12952000	0	7154100	5797500	1619000	0	894260	724690	0	0	4735600	0	0	0	0
A4FV69;A0A3Q1MA07;A0A3Q1NLS8	A4FV69;A0A3Q1MA07;A0A3Q1NLS8	2;2;2	2;2;2	2;2;2	tr|A4FV69|A4FV69_BOVIN SERPINB5 protein OS=Bos taurus OX=9913 GN=SERPINB5 PE=1 SV=1;tr|A0A3Q1MA07|A0A3Q1MA07_BOVIN Uncharacterized protein OS=Bos taurus OX=9913 GN=SERPINB5 PE=4 SV=1;tr|A0A3Q1NLS8|A0A3Q1NLS8_BOVIN Uncharacterized protein OS=Bos taurus OX=9	3	2	2	2	2	1	1	2	1	1	2	1	1	9.6	9.6	9.6	28.185	251	251;375;398	0	2.2333	By MS/MS	By MS/MS	By MS/MS	9.6	3.6	3.6	28536000	9150200	10725000	8660900	1783500	571890	670340	541310	9150200	9552200	7074500	2	1	1	4
G5E542;Q3ZBV6;G5E5L8;A0A3Q1MA43	G5E542;Q3ZBV6;G5E5L8;A0A3Q1MA43	1;1;1;1	1;1;1;1	1;1;1;1	tr|G5E542|G5E542_BOVIN Uncharacterized protein OS=Bos taurus OX=9913 PE=4 SV=1;tr|Q3ZBV6|Q3ZBV6_BOVIN Uncharacterized protein LOC777594 OS=Bos taurus OX=9913 GN=LOC777594 PE=2 SV=1;tr|G5E5L8|G5E5L8_BOVIN Uncharacterized protein OS=Bos taurus OX=9913 GN=LOC	4	1	1	1	1	1	1	1	1	1	1	1	1	12.3	12.3	12.3	14.227	130	130;146;146;185	0	5.8053	By MS/MS	By MS/MS	By MS/MS	12.3	12.3	12.3	48380000	18026000	14259000	16094000	16127000	6008800	4753200	5364700	18026000	12700000	13146000	1	1	2	4
A0A3Q1MGL5;A0A3Q1N1A8;A0A3Q1MA45;A0A3Q1LWD3;A0A3Q1N0C4;A0A3Q1MI76	A0A3Q1MGL5;A0A3Q1N1A8;A0A3Q1MA45;A0A3Q1LWD3;A0A3Q1N0C4;A0A3Q1MI76	2;2;2;1;1;1	2;2;2;1;1;1	2;2;2;1;1;1	tr|A0A3Q1MGL5|A0A3Q1MGL5_BOVIN Uncharacterized protein OS=Bos taurus OX=9913 PE=4 SV=1;tr|A0A3Q1N1A8|A0A3Q1N1A8_BOVIN Uncharacterized protein OS=Bos taurus OX=9913 PE=4 SV=1;tr|A0A3Q1MA45|A0A3Q1MA45_BOVIN Uncharacterized protein OS=Bos taurus OX=9913 PE=4	6	2	2	2	2	2	2	2	2	2	2	2	2	13.3	13.3	13.3	35.988	338	338;361;433;357;357;364	0	7.9577	By MS/MS	By MS/MS	By MS/MS	13.3	13.3	13.3	46832000	23068000	3697500	20066000	4257500	2097100	336140	1824200	18736000	10757000	13258000	3	2	2	7
A0A3Q1MA79;F1MC13	A0A3Q1MA79;F1MC13	1;1	1;1	1;1	tr|A0A3Q1MA79|A0A3Q1MA79_BOVIN Laminin subunit alpha 5 OS=Bos taurus OX=9913 PE=4 SV=1;tr|F1MC13|F1MC13_BOVIN Laminin subunit alpha 5 OS=Bos taurus OX=9913 GN=LAMA5 PE=4 SV=3	2	1	1	1	0	1	0	0	1	0	0	1	0	0.9	0.9	0.9	178.9	1647	1647;2649	0.0014771	1.6759		By MS/MS		0	0.9	0	1893300	0	1893300	0	23374	0	23374	0	0	1686200	0	0	1	0	1
F1N159;A0A3Q1MAE2	F1N159;A0A3Q1MAE2	1;1	1;1	1;1	tr|F1N159|F1N159_BOVIN Synapsin II OS=Bos taurus OX=9913 GN=SYN2 PE=4 SV=2;tr|A0A3Q1MAE2|A0A3Q1MAE2_BOVIN Synapsin II OS=Bos taurus OX=9913 PE=4 SV=1	2	1	1	1	0	0	1	0	0	1	0	0	1	4	4	4	22.418	202	202;261	0.040524	0.47641			By MS/MS	0	0	4	0	0	0	0	0	0	0	0	0	0	0	0	0	1	1
A0A3Q1MR52;A0A3Q1MBS5;Q3B7N2;A5D7D1;A0A3Q1MPS4;A0A3Q1MRU0;A0A3Q1MFS2;A0A3Q1MAJ8	A0A3Q1MR52;A0A3Q1MBS5;Q3B7N2;A5D7D1;A0A3Q1MPS4;A0A3Q1MRU0;A0A3Q1MFS2;A0A3Q1MAJ8	3;3;3;3;3;3;3;3	3;3;3;3;3;3;3;3	3;3;3;3;3;3;3;3	tr|A0A3Q1MR52|A0A3Q1MR52_BOVIN Alpha-actinin-4 OS=Bos taurus OX=9913 GN=ACTN4 PE=4 SV=1;tr|A0A3Q1MBS5|A0A3Q1MBS5_BOVIN Alpha-actinin-1 OS=Bos taurus OX=9913 GN=ACTN1 PE=4 SV=1;sp|Q3B7N2|ACTN1_BOVIN Alpha-actinin-1 OS=Bos taurus OX=9913 GN=ACTN1 PE=2 SV=1;s	8	3	3	3	1	3	2	1	3	2	1	3	2	3.9	3.9	3.9	97.254	846	846;887;892;911;914;980;1007;1032	0	3.8468	By MS/MS	By MS/MS	By MS/MS	1.3	3.9	2.7	20648000	1615700	14305000	4727300	404870	31680	280490	92693	3111900	7668500	7437300	1	2	2	5
A0A3Q1MAP8	A0A3Q1MAP8	3	1	1	tr|A0A3Q1MAP8|A0A3Q1MAP8_BOVIN Uncharacterized protein OS=Bos taurus OX=9913 PE=4 SV=1	1	3	1	1	3	3	3	1	1	1	1	1	1	13.6	4.4	4.4	24.711	228	228	0	2.0026	By MS/MS	By MS/MS	By MS/MS	13.6	13.6	13.6	44459000	17162000	0	27297000	6351200	2451600	0	3899600	17162000	0	22297000	1	1	1	3
A0A3Q1MAQ8;F1MUB9	A0A3Q1MAQ8;F1MUB9	2;2	2;2	2;2	tr|A0A3Q1MAQ8|A0A3Q1MAQ8_BOVIN Serine protease 8 OS=Bos taurus OX=9913 GN=PRSS8 PE=4 SV=1;tr|F1MUB9|F1MUB9_BOVIN Serine protease 8 OS=Bos taurus OX=9913 GN=PRSS8 PE=3 SV=1	2	2	2	2	2	2	1	2	2	1	2	2	1	8.8	8.8	8.8	36.398	339	339;343	0	4.7414	By MS/MS	By MS/MS	By MS/MS	8.8	8.8	3.5	22139000	7764900	10114000	4260000	1475900	517660	674290	284000	6338400	8072900	5841400	1	2	0	3
A0A3Q1MMI3;A0A3Q1MB22;J9JH89;A0A3Q1MTG2;E1BE47;A0A3Q1MY63	A0A3Q1MMI3;A0A3Q1MB22;J9JH89;A0A3Q1MTG2;E1BE47;A0A3Q1MY63	1;1;1;1;1;1	1;1;1;1;1;1	1;1;1;1;1;1	tr|A0A3Q1MMI3|A0A3Q1MMI3_BOVIN Uncharacterized protein OS=Bos taurus OX=9913 GN=MGRN1 PE=4 SV=1;tr|A0A3Q1MB22|A0A3Q1MB22_BOVIN Uncharacterized protein OS=Bos taurus OX=9913 GN=MGRN1 PE=4 SV=1;tr|J9JH89|J9JH89_BOVIN Uncharacterized protein OS=Bos taurus OX=	6	1	1	1	0	0	1	0	0	1	0	0	1	3.7	3.7	3.7	42.349	378	378;561;563;568;575;585	0.014765	0.88833			By MS/MS	0	0	3.7	0	0	0	0	0	0	0	0	0	0	0	0	0	1	1
A7YWF1;A0A3Q1MB37	A7YWF1;A0A3Q1MB37	4;4	4;4	4;4	tr|A7YWF1|A7YWF1_BOVIN ACSS2 protein OS=Bos taurus OX=9913 GN=ACSS2 PE=1 SV=1;tr|A0A3Q1MB37|A0A3Q1MB37_BOVIN Uncharacterized protein OS=Bos taurus OX=9913 GN=ACSS2 PE=4 SV=1	2	4	4	4	2	3	3	2	3	3	2	3	3	8.8	8.8	8.8	78.733	701	701;714	0	29.023	By matching	By MS/MS	By MS/MS	4	6.3	6.6	26120000	6431800	10402000	9285600	791510	194900	315220	281380	6110600	9241500	7929100	0	3	2	5
A0A3Q1MB98;Q2TBU0;G3X6K8	A0A3Q1MB98;Q2TBU0;G3X6K8	12;12;10	12;12;10	12;12;10	tr|A0A3Q1MB98|A0A3Q1MB98_BOVIN Uncharacterized protein OS=Bos taurus OX=9913 PE=4 SV=1;sp|Q2TBU0|HPT_BOVIN Haptoglobin OS=Bos taurus OX=9913 GN=HP PE=2 SV=1;tr|G3X6K8|G3X6K8_BOVIN Uncharacterized protein OS=Bos taurus OX=9913 PE=3 SV=2	3	12	12	12	11	10	12	11	10	12	11	10	12	42.1	42.1	42.1	43.771	390	390;401;376	0	53.674	By MS/MS	By MS/MS	By MS/MS	36.9	34.4	42.1	1454300000	521830000	374180000	558250000	53861000	19327000	13858000	20676000	506820000	357220000	447040000	13	12	12	37
A0A3Q1MBJ8	A0A3Q1MBJ8	1	1	1	tr|A0A3Q1MBJ8|A0A3Q1MBJ8_BOVIN Uncharacterized protein OS=Bos taurus OX=9913 PE=4 SV=1	1	1	1	1	0	1	1	0	1	1	0	1	1	12.9	12.9	12.9	10.915	93	93	0.022785	0.71815		By matching	By MS/MS	0	12.9	12.9	107020000	0	52397000	54625000	26756000	0	13099000	13656000	0	46666000	44619000	0	0	1	1
F1MBF6;A0A3Q1MBS7;A6QR46;G3X7D3;F1MX39	F1MBF6;A0A3Q1MBS7;A6QR46	5;5;4;1;1	5;5;4;1;1	5;5;4;1;1	tr|F1MBF6|F1MBF6_BOVIN Uncharacterized protein OS=Bos taurus OX=9913 GN=RAB6A PE=4 SV=2;tr|A0A3Q1MBS7|A0A3Q1MBS7_BOVIN Uncharacterized protein OS=Bos taurus OX=9913 GN=RAB6A PE=4 SV=1;sp|A6QR46|RAB6B_BOVIN Ras-related protein Rab-6B OS=Bos taurus OX=9913 G	5	5	5	5	4	5	5	4	5	5	4	5	5	23.1	23.1	23.1	23.518	208	208;208;208;217;220	0	68.321	By MS/MS	By MS/MS	By MS/MS	22.6	23.1	23.1	1246600000	381600000	440800000	424200000	95892000	29354000	33908000	32631000	340870000	385540000	353760000	5	6	6	17
A0A3Q1MC95;A6QLZ7;E1BG12;G5E5M9	A0A3Q1MC95;A6QLZ7	11;11;1;1	11;11;1;1	11;11;1;1	tr|A0A3Q1MC95|A0A3Q1MC95_BOVIN Cysteine-rich secretory protein LCCL domain-containing 2 OS=Bos taurus OX=9913 GN=CRISPLD2 PE=4 SV=1;sp|A6QLZ7|CRLD2_BOVIN Cysteine-rich secretory protein LCCL domain-containing 2 OS=Bos taurus OX=9913 GN=CRISPLD2 PE=2 SV=1	4	11	11	11	7	7	8	7	7	8	7	7	8	37.5	37.5	37.5	53.539	477	477;496;252;258	0	63.029	By MS/MS	By MS/MS	By MS/MS	21.4	25.2	24.9	459320000	143970000	172500000	142850000	17012000	5332100	6389000	5290800	127150000	151890000	110380000	7	10	11	28
A0A3Q1MCG3	A0A3Q1MCG3	18	1	1	tr|A0A3Q1MCG3|A0A3Q1MCG3_BOVIN 5-nucleotidase OS=Bos taurus OX=9913 GN=NT5E PE=4 SV=1	1	18	1	1	18	17	18	1	1	1	1	1	1	44.3	2.6	2.6	63.05	574	574	0	2.3575	By MS/MS	By MS/MS	By MS/MS	44.3	40.4	44.3	30981000	9527300	3021400	18432000	1106500	340260	107910	658290	9527300	2690900	15056000	1	1	1	3
F6Q6R3;A0A3Q1MCK5	F6Q6R3;A0A3Q1MCK5	1;1	1;1	1;1	tr|F6Q6R3|F6Q6R3_BOVIN Solute carrier family 22 member 23 OS=Bos taurus OX=9913 GN=SLC22A23 PE=4 SV=1;tr|A0A3Q1MCK5|A0A3Q1MCK5_BOVIN Solute carrier family 22 member 23 OS=Bos taurus OX=9913 PE=4 SV=1	2	1	1	1	1	1	1	1	1	1	1	1	1	4	4	4	44.234	404	404;525	0.037576	0.53612	By matching	By matching	By MS/MS	4	4	4	28285000	7507400	10385000	10393000	1414200	375370	519240	519630	7922400	8793400	8529400	0	0	1	1
Q3ZCK3;A0A3Q1MCU7	Q3ZCK3;A0A3Q1MCU7	1;1	1;1	1;1	sp|Q3ZCK3|BPNT1_BOVIN 3(2),5-bisphosphate nucleotidase 1 OS=Bos taurus OX=9913 GN=BPNT1 PE=2 SV=1;tr|A0A3Q1MCU7|A0A3Q1MCU7_BOVIN 3(2),5-bisphosphate nucleotidase 1 OS=Bos taurus OX=9913 GN=BPNT1 PE=4 SV=1	2	1	1	1	0	0	1	0	0	1	0	0	1	3.9	3.9	3.9	33.328	308	308;323	0.020619	0.76748			By MS/MS	0	0	3.9	4468500	0	0	4468500	223420	0	0	223420	0	0	3650000	0	0	1	1
A0A3Q1MD92;Q5E9Z9;A6QLR1	A0A3Q1MD92;Q5E9Z9;A6QLR1	1;1;1	1;1;1	1;1;1	tr|A0A3Q1MD92|A0A3Q1MD92_BOVIN Nectin-4 OS=Bos taurus OX=9913 GN=NECTIN4 PE=4 SV=1;sp|Q5E9Z9|NECT4_BOVIN Nectin-4 OS=Bos taurus OX=9913 GN=NECTIN4 PE=2 SV=1;tr|A6QLR1|A6QLR1_BOVIN Nectin-4 OS=Bos taurus OX=9913 GN=NECTIN4 PE=2 SV=1	3	1	1	1	1	0	0	1	0	0	1	0	0	2.8	2.8	2.8	54.203	505	505;510;510	0.0069348	1.0887	By MS/MS			2.8	0	0	0	0	0	0	0	0	0	0	0	0	0	1	0	0	1
A0A3Q1MDA1;A0A3Q1MM22;Q6QME8;B0JYP5	A0A3Q1MDA1;A0A3Q1MM22;Q6QME8;B0JYP5	1;1;1;1	1;1;1;1	1;1;1;1	tr|A0A3Q1MDA1|A0A3Q1MDA1_BOVIN Protein argonaute-2 OS=Bos taurus OX=9913 GN=AGO2 PE=4 SV=1;tr|A0A3Q1MM22|A0A3Q1MM22_BOVIN Protein argonaute-2 OS=Bos taurus OX=9913 GN=AGO2 PE=4 SV=1;sp|Q6QME8|AGO2_BOVIN Protein argonaute-2 OS=Bos taurus OX=9913 GN=AGO2 PE=	4	1	1	1	1	1	1	1	1	1	1	1	1	2.2	2.2	2.2	96.627	852	852;858;860;860	0.034272	0.57356	By MS/MS	By MS/MS	By matching	2.2	2.2	2.2	29972000000	9247400000	10773000000	9951000000	587680000	181320000	211240000	195120000	8642200000	9642500000	7999200000	2	2	0	4
F1MT12;A0A3Q1NB59;A0A3Q1MDC6	F1MT12;A0A3Q1NB59;A0A3Q1MDC6	2;2;2	2;2;2	2;2;2	tr|F1MT12|F1MT12_BOVIN Nicastrin OS=Bos taurus OX=9913 GN=NCSTN PE=1 SV=2;tr|A0A3Q1NB59|A0A3Q1NB59_BOVIN Nicastrin OS=Bos taurus OX=9913 PE=4 SV=1;tr|A0A3Q1MDC6|A0A3Q1MDC6_BOVIN Nicastrin OS=Bos taurus OX=9913 PE=4 SV=1	3	2	2	2	1	2	2	1	2	2	1	2	2	2.6	2.6	2.6	77.431	703	703;739;765	0.0014859	1.7326	By MS/MS	By MS/MS	By MS/MS	1.1	2.6	2.6	61236000	20946000	21880000	18410000	2111600	722260	754500	634820	20946000	19487000	15038000	1	2	2	5
A0A3Q1MDP4;A0A3Q1N4Y8;F1MPX6	A0A3Q1MDP4;A0A3Q1N4Y8;F1MPX6	2;2;2	2;2;2	2;2;2	tr|A0A3Q1MDP4|A0A3Q1MDP4_BOVIN Jumonji domain containing 8 OS=Bos taurus OX=9913 GN=JMJD8 PE=4 SV=1;tr|A0A3Q1N4Y8|A0A3Q1N4Y8_BOVIN Jumonji domain containing 8 OS=Bos taurus OX=9913 GN=JMJD8 PE=4 SV=1;tr|F1MPX6|F1MPX6_BOVIN Jumonji domain containing 8 OS=Bo	3	2	2	2	2	2	2	2	2	2	2	2	2	14.3	14.3	14.3	25.299	224	224;250;307	0	5.8365	By MS/MS	By MS/MS	By MS/MS	14.3	14.3	14.3	44873000	18888000	15942000	10043000	4487300	1888800	1594200	1004300	11308000	16196000	13786000	2	2	1	5
A0A3Q1MDS0;Q865V6;A0A3Q1N6D1	A0A3Q1MDS0;Q865V6;A0A3Q1N6D1	1;1;1	1;1;1	1;1;1	tr|A0A3Q1MDS0|A0A3Q1MDS0_BOVIN Macrophage-capping protein OS=Bos taurus OX=9913 GN=CAPG PE=4 SV=1;sp|Q865V6|CAPG_BOVIN Macrophage-capping protein OS=Bos taurus OX=9913 GN=CAPG PE=2 SV=1;tr|A0A3Q1N6D1|A0A3Q1N6D1_BOVIN Macrophage-capping protein OS=Bos tauru	3	1	1	1	1	1	1	1	1	1	1	1	1	3.6	3.6	3.6	36.802	336	336;349;363	0.014865	0.91822	By MS/MS	By matching	By MS/MS	3.6	3.6	3.6	10865000	2036400	4976300	3852100	679060	127280	311020	240760	2036400	4432000	3146500	1	0	1	2
A0A3Q1MDS4	A0A3Q1MDS4	5	5	3	tr|A0A3Q1MDS4|A0A3Q1MDS4_BOVIN RAB3D, member RAS oncogene family OS=Bos taurus OX=9913 GN=RAB3D PE=4 SV=1	1	5	5	3	5	5	5	5	5	5	3	3	3	24.7	24.7	17.4	24.387	219	219	0	24.948	By MS/MS	By MS/MS	By MS/MS	24.7	24.7	24.7	245320000	79686000	83284000	82350000	17523000	5691800	5948900	5882100	73793000	70377000	76956000	5	5	4	14
Q3ZCF3;A0A3Q1MEL2	Q3ZCF3;A0A3Q1MEL2	2;2	2;2	2;2	sp|Q3ZCF3|SKP1_BOVIN S-phase kinase-associated protein 1 OS=Bos taurus OX=9913 GN=SKP1 PE=2 SV=1;tr|A0A3Q1MEL2|A0A3Q1MEL2_BOVIN Uncharacterized protein OS=Bos taurus OX=9913 PE=4 SV=1	2	2	2	2	2	2	2	2	2	2	2	2	2	17.2	17.2	17.2	18.658	163	163;163	0	2.5605	By MS/MS	By MS/MS	By MS/MS	17.2	17.2	17.2	107890000	40225000	27812000	39851000	10789000	4022500	2781200	3985100	36699000	29920000	30928000	2	2	2	6
Q8WML4;A0A3Q1MEM9;A0A3Q1M4E9;A0A3Q1M633	Q8WML4;A0A3Q1MEM9;A0A3Q1M4E9;A0A3Q1M633	11;11;8;6	11;11;8;6	11;11;8;6	sp|Q8WML4|MUC1_BOVIN Mucin-1 OS=Bos taurus OX=9913 GN=MUC1 PE=1 SV=1;tr|A0A3Q1MEM9|A0A3Q1MEM9_BOVIN Mucin-1 OS=Bos taurus OX=9913 GN=MUC1 PE=4 SV=1;tr|A0A3Q1M4E9|A0A3Q1M4E9_BOVIN Mucin-1 OS=Bos taurus OX=9913 GN=MUC1 PE=4 SV=1;tr|A0A3Q1M633|A0A3Q1M633_BOVI	4	11	11	11	11	11	11	11	11	11	11	11	11	19.7	19.7	19.7	58.091	580	580;640;573;663	0	306.9	By MS/MS	By MS/MS	By MS/MS	19.7	19.7	19.7	10009000000	3122500000	3265000000	3621700000	667280000	208170000	217660000	241450000	3251700000	2829800000	2788900000	26	30	30	86
A5D7H3;A0A3Q1MET1	A5D7H3;A0A3Q1MET1	3;3	3;3	3;3	sp|A5D7H3|CTL2_BOVIN Choline transporter-like protein 2 OS=Bos taurus OX=9913 GN=SLC44A2 PE=2 SV=1;tr|A0A3Q1MET1|A0A3Q1MET1_BOVIN Choline transporter-like protein 2 OS=Bos taurus OX=9913 GN=SLC44A2 PE=4 SV=1	2	3	3	3	3	2	3	3	2	3	3	2	3	5.9	5.9	5.9	80.026	706	706;709	0	3.8494	By MS/MS	By MS/MS	By MS/MS	5.9	3.1	5.9	120300000	47347000	24665000	48289000	4010000	1578200	822170	1609600	40418000	37076000	31264000	3	3	4	10
A6QPT7;A0A3Q1MFD6	A6QPT7;A0A3Q1MFD6	2;2	2;2	2;2	sp|A6QPT7|ERAP2_BOVIN Endoplasmic reticulum aminopeptidase 2 OS=Bos taurus OX=9913 GN=ERAP2 PE=2 SV=1;tr|A0A3Q1MFD6|A0A3Q1MFD6_BOVIN Endoplasmic reticulum aminopeptidase 2 OS=Bos taurus OX=9913 GN=ERAP2 PE=4 SV=1	2	2	2	2	1	1	2	1	1	2	1	1	2	2.8	2.8	2.8	109.72	954	954;1011	0.0014993	1.7812	By MS/MS	By matching	By MS/MS	1.4	1.4	2.8	25226000	8226100	9410900	7589500	494640	161300	184530	148810	8387200	7752500	6667300	1	0	1	2
A0A3Q1MKQ7;P26452;A0A3Q1MFG3	A0A3Q1MKQ7;P26452;A0A3Q1MFG3	2;2;2	2;2;2	2;2;2	tr|A0A3Q1MKQ7|A0A3Q1MKQ7_BOVIN 40S ribosomal protein SA OS=Bos taurus OX=9913 GN=RPSA PE=4 SV=1;sp|P26452|RSSA_BOVIN 40S ribosomal protein SA OS=Bos taurus OX=9913 GN=RPSA PE=2 SV=4;tr|A0A3Q1MFG3|A0A3Q1MFG3_BOVIN 40S ribosomal protein SA OS=Bos taurus OX=9	3	2	2	2	2	1	1	2	1	1	2	1	1	8.6	8.6	8.6	32.479	292	292;295;315	0	3.4725	By MS/MS	By MS/MS	By MS/MS	8.6	2.7	2.7	57589000	16438000	17097000	24053000	4429900	1264500	1315200	1850300	15247000	15747000	20319000	2	1	1	4
A0A3Q1MFI7;A0A3Q1MIL5;A0A3Q1ML26;A0A3Q1M0K3;G3MWT1;A0A3Q1LLT0	A0A3Q1MFI7;A0A3Q1MIL5;A0A3Q1ML26;A0A3Q1M0K3	3;2;2;2;1;1	2;1;1;1;1;1	2;1;1;1;1;1	tr|A0A3Q1MFI7|A0A3Q1MFI7_BOVIN Uncharacterized protein OS=Bos taurus OX=9913 PE=4 SV=1;tr|A0A3Q1MIL5|A0A3Q1MIL5_BOVIN Uncharacterized protein OS=Bos taurus OX=9913 PE=4 SV=1;tr|A0A3Q1ML26|A0A3Q1ML26_BOVIN Uncharacterized protein OS=Bos taurus OX=9913 PE=4	6	3	2	2	3	3	3	2	2	2	2	2	2	22.9	19.3	19.3	23.733	223	223;216;219;220;211;220	0	76.491	By MS/MS	By MS/MS	By MS/MS	22.9	22.9	22.9	599240000	186090000	142050000	271110000	66583000	20676000	15783000	30123000	178020000	124720000	202520000	6	6	6	18
E1BKZ9;A0A3Q1MFM8	E1BKZ9;A0A3Q1MFM8	1;1	1;1	1;1	tr|E1BKZ9|E1BKZ9_BOVIN Sortilin OS=Bos taurus OX=9913 GN=SORT1 PE=4 SV=2;tr|A0A3Q1MFM8|A0A3Q1MFM8_BOVIN Sortilin 1 OS=Bos taurus OX=9913 PE=4 SV=1	2	1	1	1	1	1	1	1	1	1	1	1	1	1.7	1.7	1.7	96.445	876	876;909	0.035409	0.55773	By MS/MS	By matching	By MS/MS	1.7	1.7	1.7	13129000	2944100	5535200	4649500	375110	84117	158150	132840	2944100	4929800	3797800	1	0	1	2
A0A3Q1MFR4;E1BNR0;CON__ENSEMBL:ENSBTAP00000032840	A0A3Q1MFR4;E1BNR0	3;3;1	3;3;1	3;3;1	tr|A0A3Q1MFR4|A0A3Q1MFR4_BOVIN Apolipoprotein B OS=Bos taurus OX=9913 GN=APOB PE=4 SV=1;tr|E1BNR0|E1BNR0_BOVIN Apolipoprotein B OS=Bos taurus OX=9913 GN=APOB PE=1 SV=3	3	3	3	3	3	3	3	3	3	3	3	3	3	0.8	0.8	0.8	514.08	4554	4554;4567;825	0	1.9959	By MS/MS	By MS/MS	By MS/MS	0.8	0.8	0.8	75802000	26140000	24422000	25240000	310660	107130	100090	103440	25150000	23305000	20053000	3	1	2	6
O02853;A0A3Q1MGM5	O02853;A0A3Q1MGM5	3;3	3;3	3;3	sp|O02853|PTGDS_BOVIN Prostaglandin-H2 D-isomerase OS=Bos taurus OX=9913 GN=PTGDS PE=1 SV=1;tr|A0A3Q1MGM5|A0A3Q1MGM5_BOVIN Prostaglandin-H2 D-isomerase OS=Bos taurus OX=9913 GN=PTGDS PE=4 SV=1	2	3	3	3	3	3	3	3	3	3	3	3	3	13.6	13.6	13.6	21.229	191	191;193	0	7.7553	By MS/MS	By MS/MS	By MS/MS	13.6	13.6	13.6	1495000000	464330000	548840000	481790000	249160000	77388000	91474000	80298000	460450000	491030000	395190000	3	2	2	7
A5D9E9;A0A3Q1MGP1	A5D9E9;A0A3Q1MGP1	4;4	4;4	4;4	tr|A5D9E9|A5D9E9_BOVIN Complement component 1, r subcomponent OS=Bos taurus OX=9913 GN=C1R PE=2 SV=1;tr|A0A3Q1MGP1|A0A3Q1MGP1_BOVIN Uncharacterized protein OS=Bos taurus OX=9913 GN=C1R PE=4 SV=1	2	4	4	4	1	3	4	1	3	4	1	3	4	8.8	8.8	8.8	80.212	705	705;713	0	7.4617	By MS/MS	By MS/MS	By MS/MS	3.4	6.7	8.8	71219000	24237000	23172000	23810000	2034800	692490	662050	680290	29026000	18840000	16458000	1	3	4	8
P13214;A0A3Q1MHG7	P13214;A0A3Q1MHG7	13;13	13;13	13;13	sp|P13214|ANXA4_BOVIN Annexin A4 OS=Bos taurus OX=9913 GN=ANXA4 PE=1 SV=2;tr|A0A3Q1MHG7|A0A3Q1MHG7_BOVIN Annexin A4 OS=Bos taurus OX=9913 GN=ANXA4 PE=4 SV=1	2	13	13	13	12	12	11	12	12	11	12	12	11	44.5	44.5	44.5	35.888	319	319;319	0	107.17	By MS/MS	By MS/MS	By MS/MS	39.5	40.8	35.7	598660000	165000000	207060000	226600000	27212000	7499900	9411900	10300000	173450000	178220000	182840000	9	9	11	29
A0A3Q1MHQ3;A0A3Q1N4F6;E1BIY5	A0A3Q1MHQ3;A0A3Q1N4F6;E1BIY5	2;2;2	2;2;2	2;2;2	tr|A0A3Q1MHQ3|A0A3Q1MHQ3_BOVIN Uncharacterized protein OS=Bos taurus OX=9913 GN=SULF2 PE=4 SV=1;tr|A0A3Q1N4F6|A0A3Q1N4F6_BOVIN Uncharacterized protein OS=Bos taurus OX=9913 GN=SULF2 PE=4 SV=1;tr|E1BIY5|E1BIY5_BOVIN Uncharacterized protein OS=Bos taurus OX=	3	2	2	2	1	2	1	1	2	1	1	2	1	2.7	2.7	2.7	97.519	845	845;847;865	0.0015129	1.9066	By MS/MS	By MS/MS	By MS/MS	1.5	2.7	1.5	32323000	10582000	10875000	10866000	1114600	364900	375000	374670	11328000	8313900	9500900	1	2	1	4
A0A3Q1MHX8;A0A3Q1MJU0	A0A3Q1MHX8;A0A3Q1MJU0	9;8	1;0	1;0	tr|A0A3Q1MHX8|A0A3Q1MHX8_BOVIN Uncharacterized protein OS=Bos taurus OX=9913 GN=RAB2A PE=4 SV=1;tr|A0A3Q1MJU0|A0A3Q1MJU0_BOVIN Uncharacterized protein OS=Bos taurus OX=9913 GN=RAB2A PE=4 SV=1	2	9	1	1	9	9	9	1	1	1	1	1	1	53.7	6.9	6.9	22.47	203	203;185	0	62.191	By MS/MS	By MS/MS	By MS/MS	53.7	53.7	53.7	125770000	32238000	52876000	40654000	9674500	2479900	4067400	3127300	34488000	42525000	35525000	2	3	2	7
F1MXP8;A0A3Q1MI01;A0A140T8C6	F1MXP8;A0A3Q1MI01;A0A140T8C6	17;17;16	1;1;1	1;1;1	tr|F1MXP8|F1MXP8_BOVIN Prosaposin OS=Bos taurus OX=9913 GN=PSAP PE=4 SV=3;tr|A0A3Q1MI01|A0A3Q1MI01_BOVIN Prosaposin OS=Bos taurus OX=9913 PE=4 SV=1;tr|A0A140T8C6|A0A140T8C6_BOVIN Prosaposin OS=Bos taurus OX=9913 GN=PSAP PE=4 SV=2	3	17	1	1	15	17	16	1	1	1	1	1	1	38.9	4	4	58.07	525	525;525;528	0	7.5077	By MS/MS	By MS/MS	By MS/MS	30.9	38.9	34.7	38106000	13140000	13344000	11622000	1360900	469270	476580	415080	13140000	11885000	9493300	1	2	1	4
A0A3Q1MI29	A0A3Q1MI29	2	1	1	tr|A0A3Q1MI29|A0A3Q1MI29_BOVIN Uncharacterized protein OS=Bos taurus OX=9913 PE=4 SV=1	1	2	1	1	2	2	2	1	1	1	1	1	1	13.6	10	10	23.239	220	220	0	18.513	By MS/MS	By MS/MS	By MS/MS	13.6	13.6	13.6	172230000	53361000	47456000	71414000	19137000	5929000	5272900	7934900	54946000	41341000	57672000	5	3	4	12
A0A3Q1MII3;G3N0W7	A0A3Q1MII3;G3N0W7	1;1	1;1	1;1	tr|A0A3Q1MII3|A0A3Q1MII3_BOVIN Uncharacterized protein OS=Bos taurus OX=9913 GN=TSPAN19 PE=4 SV=1;tr|G3N0W7|G3N0W7_BOVIN Tetraspanin OS=Bos taurus OX=9913 GN=TSPAN19 PE=3 SV=1	2	1	1	1	1	0	0	1	0	0	1	0	0	8.2	8.2	8.2	26.647	233	233;248	0.037713	0.54434	By MS/MS			8.2	0	0	0	0	0	0	0	0	0	0	0	0	0	1	0	0	1
G3N150;F1MW47;F1MRL5;A0A3Q1MIN6	G3N150;F1MW47;F1MRL5;A0A3Q1MIN6	1;1;1;1	1;1;1;1	1;1;1;1	tr|G3N150|G3N150_BOVIN Uncharacterized protein OS=Bos taurus OX=9913 GN=UGT2A1 PE=4 SV=2;tr|F1MW47|F1MW47_BOVIN UDP-glucuronosyltransferase OS=Bos taurus OX=9913 GN=UGT2A1 PE=3 SV=1;tr|F1MRL5|F1MRL5_BOVIN UDP-glucuronosyltransferase OS=Bos taurus OX=9913 G	4	1	1	1	1	1	1	1	1	1	1	1	1	1.7	1.7	1.7	60.224	528	528;530;532;533	0.037805	0.54799	By matching	By matching	By MS/MS	1.7	1.7	1.7	321850000	93674000	122490000	105690000	12874000	3747000	4899600	4227600	98222000	106000000	84877000	0	0	1	1
A0A3Q1MIR5;Q5E947	A0A3Q1MIR5;Q5E947	1;1	1;1	1;1	tr|A0A3Q1MIR5|A0A3Q1MIR5_BOVIN Uncharacterized protein OS=Bos taurus OX=9913 PE=4 SV=1;sp|Q5E947|PRDX1_BOVIN Peroxiredoxin-1 OS=Bos taurus OX=9913 GN=PRDX1 PE=2 SV=1	2	1	1	1	0	1	1	0	1	1	0	1	1	23.9	23.9	23.9	10.408	92	92;199	0.001462	1.6		By MS/MS	By MS/MS	0	23.9	23.9	51796000	0	20873000	30923000	7399500	0	2981800	4417600	0	18590000	13953000	0	1	1	2
A0A3Q1MIX0;A0A3Q1MM56	A0A3Q1MIX0;A0A3Q1MM56	4;3	4;3	4;3	tr|A0A3Q1MIX0|A0A3Q1MIX0_BOVIN Family with sequence similarity 198 member A OS=Bos taurus OX=9913 GN=FAM198A PE=4 SV=1;tr|A0A3Q1MM56|A0A3Q1MM56_BOVIN Family with sequence similarity 198 member A OS=Bos taurus OX=9913 GN=FAM198A PE=4 SV=1	2	4	4	4	2	4	2	2	4	2	2	4	2	9.4	9.4	9.4	62.741	572	572;393	0	4.8481	By MS/MS	By MS/MS	By MS/MS	5.2	9.4	4.4	56564000	24012000	26222000	6329900	1885500	800420	874050	211000	18481000	17653000	16402000	2	5	2	9
Q58CR8;A0A3Q1MJ93;Q58CW5;A0JNJ7	Q58CR8;A0A3Q1MJ93;Q58CW5;A0JNJ7	2;2;2;2	2;2;2;2	2;2;2;2	tr|Q58CR8|Q58CR8_BOVIN Serine incorporator 2 OS=Bos taurus OX=9913 GN=TDE2L PE=2 SV=1;tr|A0A3Q1MJ93|A0A3Q1MJ93_BOVIN Serine incorporator 2 OS=Bos taurus OX=9913 GN=SERINC2 PE=4 SV=1;sp|Q58CW5|SERC2_BOVIN Serine incorporator 2 OS=Bos taurus OX=9913 GN=SERIN	4	2	2	2	2	2	2	2	2	2	2	2	2	9.8	9.8	9.8	44.803	397	397;441;452;457	0	85.503	By MS/MS	By MS/MS	By MS/MS	9.8	9.8	9.8	1015000000	220660000	263450000	530910000	112780000	24518000	29273000	58990000	336260000	225480000	327210000	3	5	5	13
A0A3Q1MJE5	A0A3Q1MJE5	13	1	1	tr|A0A3Q1MJE5|A0A3Q1MJE5_BOVIN Alpha-S1-casein OS=Bos taurus OX=9913 GN=CSN1S1 PE=4 SV=1	1	13	1	1	13	13	13	1	1	1	1	1	1	56.5	7.5	7.5	22.791	200	200	0	19.21	By MS/MS	By MS/MS	By MS/MS	56.5	56.5	56.5	934040000	293290000	343080000	297670000	103780000	32588000	38120000	33074000	296410000	308000000	237580000	5	4	5	14
A0A3S5ZPU9;A0A3Q1MJY5	A0A3S5ZPU9;A0A3Q1MJY5	3;3	1;1	1;1	tr|A0A3S5ZPU9|A0A3S5ZPU9_BOVIN Arrestin domain containing 1 OS=Bos taurus OX=9913 GN=ARRDC1 PE=4 SV=1;tr|A0A3Q1MJY5|A0A3Q1MJY5_BOVIN Arrestin domain containing 1 OS=Bos taurus OX=9913 GN=ARRDC1 PE=4 SV=1	2	3	1	1	3	3	3	1	1	1	1	1	1	10.9	5.8	5.8	42.196	394	394;431	0	19.095	By MS/MS	By MS/MS	By MS/MS	10.9	10.9	10.9	151560000	49524000	46433000	55602000	12630000	4127000	3869500	4633500	49191000	41113000	45993000	2	2	1	5
A0JND6;A0A3Q1MK38;F1MTJ9;A0A3Q1LMU2;P84466	A0JND6;A0A3Q1MK38;F1MTJ9;A0A3Q1LMU2;P84466	8;8;8;7;7	8;8;8;7;7	8;8;8;7;7	tr|A0JND6|A0JND6_BOVIN Terpene cyclase/mutase family member OS=Bos taurus OX=9913 GN=LSS PE=2 SV=1;tr|A0A3Q1MK38|A0A3Q1MK38_BOVIN Lanosterol synthase OS=Bos taurus OX=9913 GN=LSS PE=4 SV=1;tr|F1MTJ9|F1MTJ9_BOVIN Terpene cyclase/mutase family member OS=Bos	5	8	8	8	6	7	6	6	7	6	6	7	6	14.2	14.2	14.2	77.749	682	682;716;732;665;732	0	8.6951	By MS/MS	By MS/MS	By MS/MS	11.1	12.3	11.1	107340000	27696000	47416000	32226000	3252600	839260	1436800	976540	31286000	37898000	27065000	3	6	2	11
P18341;E1BNK3;A0A3Q1NIZ0;A0A3Q1MK62;A0A3Q1N449	P18341;E1BNK3;A0A3Q1NIZ0;A0A3Q1MK62;A0A3Q1N449	2;2;2;2;2	2;2;2;2;2	2;2;2;2;2	sp|P18341|TGFB1_BOVIN Transforming growth factor beta-1 proprotein OS=Bos taurus OX=9913 GN=TGFB1 PE=1 SV=2;tr|E1BNK3|E1BNK3_BOVIN Transforming growth factor beta OS=Bos taurus OX=9913 GN=TGFB1 PE=3 SV=3;tr|A0A3Q1NIZ0|A0A3Q1NIZ0_BOVIN Transforming growth f	5	2	2	2	2	2	2	2	2	2	2	2	2	5.1	5.1	5.1	44.409	390	390;390;397;443;499	0.014726	0.87256	By matching	By matching	By MS/MS	5.1	5.1	5.1	52132000	13603000	18302000	20227000	2369600	618330	831920	919410	0	0	16522000	0	0	0	0
A0A3Q1MK68;Q0VD48	A0A3Q1MK68;Q0VD48	2;2	2;2	2;2	tr|A0A3Q1MK68|A0A3Q1MK68_BOVIN Vacuolar protein sorting-associated protein 4B OS=Bos taurus OX=9913 GN=VPS4B PE=4 SV=1;sp|Q0VD48|VPS4B_BOVIN Vacuolar protein sorting-associated protein 4B OS=Bos taurus OX=9913 GN=VPS4B PE=2 SV=1	2	2	2	2	2	2	2	2	2	2	2	2	2	7.9	7.9	7.9	48.96	441	441;444	0	5.7977	By MS/MS	By MS/MS	By MS/MS	7.9	7.9	7.9	69372000	23339000	21705000	24328000	2774900	933570	868180	973130	22448000	19755000	20338000	2	1	1	4
A0A3Q1MTB8;Q28034;A0A3Q1MKJ7	A0A3Q1MTB8;Q28034;A0A3Q1MKJ7	2;2;2	2;2;2	2;2;2	tr|A0A3Q1MTB8|A0A3Q1MTB8_BOVIN Glucosidase 2 subunit beta OS=Bos taurus OX=9913 GN=PRKCSH PE=4 SV=1;sp|Q28034|GLU2B_BOVIN Glucosidase 2 subunit beta OS=Bos taurus OX=9913 GN=PRKCSH PE=2 SV=1;tr|A0A3Q1MKJ7|A0A3Q1MKJ7_BOVIN Glucosidase 2 subunit beta OS=Bos	3	2	2	2	1	2	1	1	2	1	1	2	1	4.8	4.8	4.8	58.704	521	521;533;593	0.001506	1.859	By MS/MS	By MS/MS	By MS/MS	2.3	4.8	2.3	18343000	3184800	10915000	4242900	1019100	176930	606410	235720	5252700	5459500	5659700	1	1	1	3
A0A3Q1MKY2	A0A3Q1MKY2	1	1	1	tr|A0A3Q1MKY2|A0A3Q1MKY2_BOVIN Uncharacterized protein OS=Bos taurus OX=9913 GN=TXNDC17 PE=4 SV=1	1	1	1	1	0	1	0	0	1	0	0	1	0	11.4	11.4	11.4	13.941	123	123	0	3.199		By MS/MS		0	11.4	0	0	0	0	0	0	0	0	0	0	0	0	0	1	0	1
A0A3Q1ML27	A0A3Q1ML27	7	3	3	tr|A0A3Q1ML27|A0A3Q1ML27_BOVIN Uncharacterized protein OS=Bos taurus OX=9913 PE=4 SV=1	1	7	3	3	7	7	7	3	3	3	3	3	3	10	4.8	4.8	97.495	899	899	0	7.2482	By MS/MS	By MS/MS	By MS/MS	10	10	10	74366000	20793000	25606000	27968000	2253500	630080	775930	847510	20828000	30627000	14987000	3	0	1	4
A0A3Q1MLH0;Q08DV2	A0A3Q1MLH0;Q08DV2	1;1	1;1	1;1	tr|A0A3Q1MLH0|A0A3Q1MLH0_BOVIN Glucosamine-phosphate N-acetyltransferase 1 OS=Bos taurus OX=9913 GN=GNPNAT1 PE=4 SV=1;tr|Q08DV2|Q08DV2_BOVIN Glucosamine 6-phosphate N-acetyltransferase OS=Bos taurus OX=9913 GN=GNPNAT1 PE=2 SV=1	2	1	1	1	0	1	0	0	1	0	0	1	0	8.6	8.6	8.6	18.453	163	163;184	0.0070126	1.1175		By MS/MS		0	8.6	0	5103500	0	5103500	0	510350	0	510350	0	0	4545300	0	0	1	0	1
A0A3Q1MLU0;E1B749	A0A3Q1MLU0;E1B749	2;2	2;2	2;2	tr|A0A3Q1MLU0|A0A3Q1MLU0_BOVIN Solute carrier family 5 member 9 OS=Bos taurus OX=9913 GN=SLC5A9 PE=4 SV=1;tr|E1B749|E1B749_BOVIN Solute carrier family 5 member 9 OS=Bos taurus OX=9913 GN=SLC5A9 PE=3 SV=1	2	2	2	2	2	1	2	2	1	2	2	1	2	5.2	5.2	5.2	71.156	657	657;681	0	12.57	By MS/MS	By MS/MS	By MS/MS	5.2	2.4	5.2	20289000	6667200	4685100	8936600	1014400	333360	234250	446830	5216700	7133900	5788900	2	1	1	4
A0A3Q1MLW8;Q3SZ62	A0A3Q1MLW8;Q3SZ62	1;1	1;1	1;1	tr|A0A3Q1MLW8|A0A3Q1MLW8_BOVIN Uncharacterized protein OS=Bos taurus OX=9913 PE=4 SV=1;sp|Q3SZ62|PGAM1_BOVIN Phosphoglycerate mutase 1 OS=Bos taurus OX=9913 GN=PGAM1 PE=2 SV=3	2	1	1	1	1	0	1	1	0	1	1	0	1	6.7	6.7	6.7	24.017	209	209;254	0	2.1953	By MS/MS		By matching	6.7	0	6.7	44373000	21490000	0	22883000	4437300	2149000	0	2288300	21490000	0	18691000	1	0	0	1
A0A3Q1MNH4;H9KUU8;Q2HJD5	A0A3Q1MNH4;H9KUU8;Q2HJD5	4;4;4	4;4;4	4;4;4	tr|A0A3Q1MNH4|A0A3Q1MNH4_BOVIN Ethylmalonyl-CoA decarboxylase OS=Bos taurus OX=9913 GN=ECHDC1 PE=4 SV=1;tr|H9KUU8|H9KUU8_BOVIN Ethylmalonyl-CoA decarboxylase OS=Bos taurus OX=9913 GN=ECHDC1 PE=3 SV=2;sp|Q2HJD5|ECHD1_BOVIN Ethylmalonyl-CoA decarboxylase OS=	3	4	4	4	3	4	2	3	4	2	3	4	2	16.6	16.6	16.6	30.531	277	277;300;306	0	27.887	By MS/MS	By MS/MS	By MS/MS	13.4	16.6	9.4	113530000	20134000	52413000	40988000	6307500	1118600	2911800	2277100	25681000	35758000	38856000	1	4	1	6
A0A3Q1MNL9;F1MBS3;P55906	A0A3Q1MNL9;F1MBS3;P55906	1;1;1	1;1;1	1;1;1	tr|A0A3Q1MNL9|A0A3Q1MNL9_BOVIN Transforming growth factor-beta-induced protein ig-h3 OS=Bos taurus OX=9913 GN=TGFBI PE=4 SV=1;tr|F1MBS3|F1MBS3_BOVIN Transforming growth factor-beta-induced protein ig-h3 OS=Bos taurus OX=9913 GN=TGFBI PE=4 SV=3;sp|P55906|BG	3	1	1	1	0	0	1	0	0	1	0	0	1	2.2	2.2	2.2	70.199	642	642;649;683	0.0071531	1.2605			By MS/MS	0	0	2.2	1828700	0	0	1828700	58989	0	0	58989	0	0	1493700	0	0	1	1
P50397;A0A3Q1MPF1;A0A3Q1MNB1	P50397;A0A3Q1MPF1	24;24;6	24;24;6	19;19;3	sp|P50397|GDIB_BOVIN Rab GDP dissociation inhibitor beta OS=Bos taurus OX=9913 GN=GDI2 PE=2 SV=3;tr|A0A3Q1MPF1|A0A3Q1MPF1_BOVIN GDP dissociation inhibitor 2 OS=Bos taurus OX=9913 PE=4 SV=1	3	24	24	19	21	21	23	21	21	23	18	17	19	54.6	54.6	43.8	50.488	445	445;449;216	0	262.55	By MS/MS	By MS/MS	By MS/MS	47.2	46.7	50.3	2183200000	607610000	735070000	840490000	77970000	21700000	26253000	30017000	618460000	705760000	609590000	21	29	25	75
A6BMK7;A0A3Q1MPM1	A6BMK7;A0A3Q1MPM1	2;2	2;2	2;2	sp|A6BMK7|NEUR1_BOVIN Sialidase-1 OS=Bos taurus OX=9913 GN=NEU1 PE=2 SV=2;tr|A0A3Q1MPM1|A0A3Q1MPM1_BOVIN Sialidase-1 OS=Bos taurus OX=9913 GN=NEU1 PE=4 SV=1	2	2	2	2	2	2	2	2	2	2	2	2	2	5.3	5.3	5.3	45.432	415	415;416	0.0069541	1.0959	By MS/MS	By matching	By matching	5.3	5.3	5.3	60107000	15411000	23916000	20780000	3005400	770560	1195800	1039000	19658000	16006000	18021000	2	0	0	2
E1BMI5;E1BH15;A0A3Q1MQ27	E1BMI5;E1BH15;A0A3Q1MQ27	1;1;1	1;1;1	1;1;1	tr|E1BMI5|E1BMI5_BOVIN Uncharacterized protein OS=Bos taurus OX=9913 GN=CEACAM1 PE=4 SV=3;tr|E1BH15|E1BH15_BOVIN Uncharacterized protein OS=Bos taurus OX=9913 GN=CEACAM1 PE=4 SV=3;tr|A0A3Q1MQ27|A0A3Q1MQ27_BOVIN Uncharacterized protein OS=Bos taurus OX=9913	3	1	1	1	1	1	1	1	1	1	1	1	1	3.5	3.5	3.5	40.457	368	368;425;432	0	8.9088	By MS/MS	By matching	By MS/MS	3.5	3.5	3.5	10998000	0	1929500	9068800	687400	0	120600	566800	0	1718500	7407700	1	0	1	2
F1N2B5;A0A3Q1MQ59;Q08DL0	F1N2B5;A0A3Q1MQ59;Q08DL0	7;7;7	7;7;7	7;7;7	tr|F1N2B5|F1N2B5_BOVIN Uncharacterized protein OS=Bos taurus OX=9913 GN=SLC3A2 PE=4 SV=3;tr|A0A3Q1MQ59|A0A3Q1MQ59_BOVIN Uncharacterized protein OS=Bos taurus OX=9913 GN=SLC3A2 PE=4 SV=1;tr|Q08DL0|Q08DL0_BOVIN SLC3A2 protein OS=Bos taurus OX=9913 GN=SLC3A2	3	7	7	7	5	6	7	5	6	7	5	6	7	14.5	14.5	14.5	59.01	537	537;556;572	0	64.145	By MS/MS	By MS/MS	By MS/MS	11.4	12.8	14.5	432010000	111510000	173410000	147090000	20572000	5310100	8257700	7004300	115780000	151100000	119220000	4	4	7	15
A0A3Q1MQ92	A0A3Q1MQ92	4	4	2	tr|A0A3Q1MQ92|A0A3Q1MQ92_BOVIN Arrestin domain containing 1 OS=Bos taurus OX=9913 GN=ARRDC1 PE=4 SV=1	1	4	4	2	4	4	4	4	4	4	2	2	2	9.8	9.8	5.1	45.998	428	428	0	8.2747	By MS/MS	By MS/MS	By MS/MS	9.8	9.8	9.8	266040000	93734000	82296000	90012000	13302000	4686700	4114800	4500600	84978000	71232000	74640000	5	6	7	18
P62958;A0A3Q1MQJ9	P62958;A0A3Q1MQJ9	2;2	2;2	2;2	sp|P62958|HINT1_BOVIN Histidine triad nucleotide-binding protein 1 OS=Bos taurus OX=9913 GN=HINT1 PE=1 SV=2;tr|A0A3Q1MQJ9|A0A3Q1MQJ9_BOVIN Uncharacterized protein OS=Bos taurus OX=9913 PE=4 SV=1	2	2	2	2	1	2	2	1	2	2	1	2	2	40.5	40.5	40.5	13.779	126	126;126	0	5.0263	By MS/MS	By MS/MS	By MS/MS	21.4	40.5	40.5	263510000	71086000	108180000	84243000	37644000	10155000	15454000	12035000	83550000	92429000	60264000	1	2	2	5
A0A3Q1MQN4;A5D7E0	A0A3Q1MQN4;A5D7E0	6;6	6;6	6;6	tr|A0A3Q1MQN4|A0A3Q1MQN4_BOVIN Uncharacterized protein OS=Bos taurus OX=9913 GN=RAB35 PE=4 SV=1;tr|A5D7E0|A5D7E0_BOVIN RAB35 protein OS=Bos taurus OX=9913 GN=RAB35 PE=2 SV=1	2	6	6	6	6	6	6	6	6	6	6	6	6	43.2	43.2	43.2	22.685	199	199;201	0	64.106	By MS/MS	By MS/MS	By MS/MS	43.2	43.2	43.2	594580000	203100000	181050000	210430000	54053000	18464000	16459000	19130000	184050000	176400000	175790000	7	6	5	18
A0A3Q1MRF4;F6QK60	A0A3Q1MRF4;F6QK60	2;2	2;2	2;2	tr|A0A3Q1MRF4|A0A3Q1MRF4_BOVIN Sirtuin 2 OS=Bos taurus OX=9913 GN=SIRT2 PE=4 SV=1;tr|F6QK60|F6QK60_BOVIN NAD-dependent protein deacetylase OS=Bos taurus OX=9913 GN=SIRT2 PE=3 SV=2	2	2	2	2	1	0	2	1	0	2	1	0	2	8.2	8.2	8.2	39.557	353	353;427	0	3.6417	By MS/MS		By MS/MS	3.4	0	8.2	4409100	0	0	4409100	209960	0	0	209960	0	0	3601500	1	0	2	3
A7MBI9;A0A3Q1MRJ4;F1N4Z6	A7MBI9;A0A3Q1MRJ4;F1N4Z6	2;2;1	2;2;1	2;2;1	tr|A7MBI9|A7MBI9_BOVIN SLC11A2 protein OS=Bos taurus OX=9913 GN=SLC11A2 PE=2 SV=1;tr|A0A3Q1MRJ4|A0A3Q1MRJ4_BOVIN Uncharacterized protein OS=Bos taurus OX=9913 GN=SLC11A2 PE=4 SV=1;tr|F1N4Z6|F1N4Z6_BOVIN Uncharacterized protein OS=Bos taurus OX=9913 PE=3 SV	3	2	2	2	2	2	1	2	2	1	2	2	1	5.2	5.2	5.2	61.424	562	562;569;560	0	4.1919	By MS/MS	By MS/MS	By MS/MS	5.2	5.2	2.5	98668000	40024000	40661000	17983000	8969800	3638500	3696400	1634800	33617000	29578000	27732000	3	2	1	6
A0A3Q1MRP4;E1BJL8	A0A3Q1MRP4;E1BJL8	10;10	7;7	7;7	tr|A0A3Q1MRP4|A0A3Q1MRP4_BOVIN Folate receptor alpha OS=Bos taurus OX=9913 GN=FOLR1 PE=4 SV=1;tr|E1BJL8|E1BJL8_BOVIN Folate receptor alpha OS=Bos taurus OX=9913 GN=FOLR1 PE=4 SV=2	2	10	7	7	10	10	10	7	7	7	7	7	7	47.4	26.7	26.7	29.063	251	251;258	0	32.894	By MS/MS	By MS/MS	By MS/MS	47.4	47.4	47.4	1344000000	421810000	412460000	509710000	89599000	28121000	27497000	33981000	418910000	328520000	458070000	10	4	9	23
A0A3Q1MRQ2;A0A3Q1MR54;A0A3Q1MSP1;A0A3Q1NH68;A0A3Q1ME55	A0A3Q1MRQ2;A0A3Q1MR54;A0A3Q1MSP1;A0A3Q1NH68;A0A3Q1ME55	2;1;1;1;1	2;1;1;1;1	2;1;1;1;1	tr|A0A3Q1MRQ2|A0A3Q1MRQ2_BOVIN Uncharacterized protein OS=Bos taurus OX=9913 PE=4 SV=1;tr|A0A3Q1MR54|A0A3Q1MR54_BOVIN Uncharacterized protein OS=Bos taurus OX=9913 PE=4 SV=1;tr|A0A3Q1MSP1|A0A3Q1MSP1_BOVIN Uncharacterized protein OS=Bos taurus OX=9913 PE=4	5	2	2	2	2	2	2	2	2	2	2	2	2	8.8	8.8	8.8	41.218	387	387;281;287;327;481	0	2.26	By MS/MS	By MS/MS	By MS/MS	8.8	8.8	8.8	44209000	18166000	15593000	10450000	1922100	789820	677940	454350	18301000	13577000	8710700	1	1	1	3
Q9XSK2;A0A3Q1MS51	Q9XSK2;A0A3Q1MS51	3;3	3;3	3;3	sp|Q9XSK2|CD63_BOVIN CD63 antigen OS=Bos taurus OX=9913 GN=CD63 PE=2 SV=4;tr|A0A3Q1MS51|A0A3Q1MS51_BOVIN CD63 antigen OS=Bos taurus OX=9913 GN=CD63 PE=4 SV=1	2	3	3	3	3	3	3	3	3	3	3	3	3	15.6	15.6	15.6	25.752	237	237;276	0	67.852	By MS/MS	By MS/MS	By MS/MS	15.6	15.6	15.6	1869900000	400760000	472870000	996250000	267130000	57251000	67553000	142320000	381570000	465040000	789070000	7	4	7	18
Q9XT56;A0A3Q1MSB5	Q9XT56;A0A3Q1MSB5	1;1	1;1	1;1	sp|Q9XT56|JAM1_BOVIN Junctional adhesion molecule A OS=Bos taurus OX=9913 GN=F11R PE=2 SV=1;tr|A0A3Q1MSB5|A0A3Q1MSB5_BOVIN Junctional adhesion molecule A OS=Bos taurus OX=9913 GN=F11R PE=4 SV=1	2	1	1	1	1	1	1	1	1	1	1	1	1	4	4	4	32.455	298	298;319	0.0057554	1.311	By matching	By matching	By MS/MS	4	4	4	17511000	5642900	5355300	6513100	1094500	352680	334700	407070	5412400	4975900	5344200	0	0	1	1
A0A3Q1MSF6;A0A3Q1LI44	A0A3Q1MSF6	3;1	1;1	0;0	tr|A0A3Q1MSF6|A0A3Q1MSF6_BOVIN Uncharacterized protein OS=Bos taurus OX=9913 PE=4 SV=1	2	3	1	0	3	3	3	1	1	1	0	0	0	32	16.5	0	10.566	103	103;143	0	22.064	By MS/MS	By MS/MS	By MS/MS	32	32	32	3036100000	832270000	889650000	1314200000	759040000	208070000	222410000	328560000	836440000	651760000	860360000	7	9	8	24
Q6R8F2;F1N619;A0A3Q1MSS6	Q6R8F2;F1N619;A0A3Q1MSS6	2;2;2	2;2;2	2;2;2	sp|Q6R8F2|CADH1_BOVIN Cadherin-1 OS=Bos taurus OX=9913 GN=CDH1 PE=2 SV=1;tr|F1N619|F1N619_BOVIN Cadherin 1 OS=Bos taurus OX=9913 GN=CDH1 PE=4 SV=3;tr|A0A3Q1MSS6|A0A3Q1MSS6_BOVIN Cadherin 1 OS=Bos taurus OX=9913 PE=4 SV=1	3	2	2	2	2	2	2	2	2	2	2	2	2	2.2	2.2	2.2	97.936	882	882;882;882	0	2.2689	By MS/MS	By MS/MS	By MS/MS	2.2	2.2	2.2	190610000	49789000	67766000	73058000	6807600	1778200	2420200	2609200	48659000	60341000	60819000	1	2	2	5
F1N6G4;A0A3Q1MSV4;A0A3Q1N4N1;A0A3Q1M8N6	F1N6G4;A0A3Q1MSV4;A0A3Q1N4N1;A0A3Q1M8N6	2;2;1;1	2;2;1;1	2;2;1;1	tr|F1N6G4|F1N6G4_BOVIN ABO, alpha 1-3-N-acetylgalactosaminyltransferase and alpha 1-3-galactosyltransferase OS=Bos taurus OX=9913 GN=ABO PE=4 SV=3;tr|A0A3Q1MSV4|A0A3Q1MSV4_BOVIN ABO, alpha 1-3-N-acetylgalactosaminyltransferase and alpha 1-3-galactosyltrans	4	2	2	2	1	2	2	1	2	2	1	2	2	7.8	7.8	7.8	40.26	346	346;362;334;375	0	3.7309	By matching	By MS/MS	By MS/MS	3.2	7.8	7.8	60548000	8342600	25673000	26533000	3363800	463480	1426300	1474000	14848000	19615000	18417000	0	2	1	3
P18902;G1K122;A0A3Q1MSW9	P18902;G1K122;A0A3Q1MSW9	3;3;3	3;3;3	3;3;3	sp|P18902|RET4_BOVIN Retinol-binding protein 4 OS=Bos taurus OX=9913 GN=RBP4 PE=1 SV=1;tr|G1K122|G1K122_BOVIN Retinol-binding protein OS=Bos taurus OX=9913 GN=RBP4 PE=3 SV=1;tr|A0A3Q1MSW9|A0A3Q1MSW9_BOVIN Retinol-binding protein 4 OS=Bos taurus OX=9913 GN=	3	3	3	3	2	3	3	2	3	3	2	3	3	23	23	23	21.068	183	183;201;262	0	23.03	By MS/MS	By MS/MS	By MS/MS	17.5	23	23	80569000	17575000	29339000	33654000	8952100	1952800	3259900	3739300	21927000	25596000	23672000	3	2	3	8
Q07130;A0A3Q1MT05;A0A3Q1M010;A0A3Q1MUI0	Q07130;A0A3Q1MT05;A0A3Q1M010	3;3;2;1	3;3;2;1	3;3;2;1	sp|Q07130|UGPA_BOVIN UTP--glucose-1-phosphate uridylyltransferase OS=Bos taurus OX=9913 GN=UGP2 PE=1 SV=2;tr|A0A3Q1MT05|A0A3Q1MT05_BOVIN UTP--glucose-1-phosphate uridylyltransferase OS=Bos taurus OX=9913 GN=UGP2 PE=4 SV=1;tr|A0A3Q1M010|A0A3Q1M010_BOVIN UTP	4	3	3	3	3	3	3	3	3	3	3	3	3	7.7	7.7	7.7	56.903	508	508;514;497;500	0	7.4727	By MS/MS	By MS/MS	By MS/MS	7.7	7.7	7.7	107190000	28968000	42991000	35227000	3828100	1034600	1535400	1258100	26331000	41946000	27754000	4	3	4	11
A0A3Q1MT29;G3X7D2	A0A3Q1MT29;G3X7D2	11;11	11;11	1;1	tr|A0A3Q1MT29|A0A3Q1MT29_BOVIN Chitinase-3-like protein 1 OS=Bos taurus OX=9913 GN=CHI3L1 PE=4 SV=1;tr|G3X7D2|G3X7D2_BOVIN Chitinase-3-like protein 1 OS=Bos taurus OX=9913 GN=CHI3L1 PE=3 SV=2	2	11	11	1	11	10	9	11	10	9	1	1	1	37.3	37.3	4.5	42.652	381	381;391	0	89.474	By MS/MS	By MS/MS	By MS/MS	37.3	35.4	33.1	1219100000	401110000	458210000	359800000	58053000	19101000	21819000	17133000	389850000	395730000	317520000	13	13	10	36
P80177;A0A3Q1MT60	P80177;A0A3Q1MT60	3;3	3;3	3;3	sp|P80177|MIF_BOVIN Macrophage migration inhibitory factor OS=Bos taurus OX=9913 GN=MIF PE=1 SV=6;tr|A0A3Q1MT60|A0A3Q1MT60_BOVIN Macrophage migration inhibitory factor OS=Bos taurus OX=9913 GN=MIF PE=4 SV=1	2	3	3	3	2	3	2	2	3	2	2	3	2	47	47	47	12.343	115	115;228	0	24.91	By MS/MS	By MS/MS	By MS/MS	39.1	47	39.1	276270000	71234000	94119000	110910000	55253000	14247000	18824000	22182000	70529000	82866000	92259000	3	3	3	9
A0A3Q1MU33;F6QVC9;P81287	A0A3Q1MU33;F6QVC9;P81287	17;17;16	17;17;16	17;17;16	tr|A0A3Q1MU33|A0A3Q1MU33_BOVIN Annexin A5 OS=Bos taurus OX=9913 GN=ANXA5 PE=4 SV=1;tr|F6QVC9|F6QVC9_BOVIN Annexin OS=Bos taurus OX=9913 GN=ANXA5 PE=1 SV=1;sp|P81287|ANXA5_BOVIN Annexin A5 OS=Bos taurus OX=9913 GN=ANXA5 PE=1 SV=3	3	17	17	17	16	17	17	16	17	17	16	17	17	58.9	58.9	58.9	35.875	319	319;321;321	0	311.72	By MS/MS	By MS/MS	By MS/MS	54.2	58.9	58.9	2987700000	838910000	1079300000	1069500000	135800000	38132000	49058000	48612000	845870000	968960000	832780000	25	29	21	75
A0A3Q1MU45;P67808;F1MZ92	A0A3Q1MU45;P67808;F1MZ92	1;1;1	1;1;1	1;1;1	tr|A0A3Q1MU45|A0A3Q1MU45_BOVIN Nuclease-sensitive element-binding protein 1 OS=Bos taurus OX=9913 GN=YBX1 PE=4 SV=1;sp|P67808|YBOX1_BOVIN Nuclease-sensitive element-binding protein 1 OS=Bos taurus OX=9913 GN=YBX1 PE=2 SV=3;tr|F1MZ92|F1MZ92_BOVIN Nuclease-s	3	1	1	1	1	1	0	1	1	0	1	1	0	6.2	6.2	6.2	33.608	306	306;324;324	0	5.9299	By MS/MS	By MS/MS		6.2	6.2	0	7295500	4208800	3086700	0	607950	350730	257220	0	4208800	2749100	0	1	1	0	2
P01888;A0A3Q1MU93	P01888;A0A3Q1MU93	6;6	6;6	6;6	sp|P01888|B2MG_BOVIN Beta-2-microglobulin OS=Bos taurus OX=9913 GN=B2M PE=1 SV=2;tr|A0A3Q1MU93|A0A3Q1MU93_BOVIN Uncharacterized protein OS=Bos taurus OX=9913 PE=4 SV=1	2	6	6	6	6	5	5	6	5	5	6	5	5	57.6	57.6	57.6	13.677	118	118;119	0	164.62	By MS/MS	By MS/MS	By MS/MS	57.6	55.9	55.9	9217200000	3484000000	3024800000	2708400000	1536200000	580670000	504140000	451390000	3195700000	2798600000	2391600000	15	13	14	42
P81134;G8JKY4;A0A3Q1MUT5	P81134;G8JKY4;A0A3Q1MUT5	1;1;1	1;1;1	1;1;1	sp|P81134|RENR_BOVIN Renin receptor OS=Bos taurus OX=9913 GN=ATP6AP2 PE=1 SV=2;tr|G8JKY4|G8JKY4_BOVIN Renin receptor OS=Bos taurus OX=9913 GN=ATP6AP2 PE=4 SV=1;tr|A0A3Q1MUT5|A0A3Q1MUT5_BOVIN Renin receptor OS=Bos taurus OX=9913 GN=ATP6AP2 PE=4 SV=1	3	1	1	1	1	0	1	1	0	1	1	0	1	5.1	5.1	5.1	39.491	351	351;351;377	0	2.9528	By MS/MS		By matching	5.1	0	5.1	27964000	10903000	0	17062000	1747800	681420	0	1066400	10903000	0	13936000	1	0	0	1
F1MJM4;A6QQ07;A0A3Q1MUX4	F1MJM4;A6QQ07;A0A3Q1MUX4	1;1;1	1;1;1	1;1;1	tr|F1MJM4|F1MJM4_BOVIN Biotinidase OS=Bos taurus OX=9913 GN=BTD PE=4 SV=2;sp|A6QQ07|BTD_BOVIN Biotinidase OS=Bos taurus OX=9913 GN=BTD PE=2 SV=1;tr|A0A3Q1MUX4|A0A3Q1MUX4_BOVIN Biotinidase OS=Bos taurus OX=9913 GN=BTD PE=4 SV=1	3	1	1	1	1	1	1	1	1	1	1	1	1	2.7	2.7	2.7	58.31	525	525;525;534	0.0057307	1.2672	By MS/MS	By MS/MS	By MS/MS	2.7	2.7	2.7	8336200	4361000	0	3975200	378920	198230	0	180690	4361000	0	3247100	1	1	0	2
Q0P5K3;A0A3Q1MW26;A0A3Q1N9B4	Q0P5K3;A0A3Q1MW26;A0A3Q1N9B4	2;2;2	2;2;2	2;2;2	sp|Q0P5K3|UBE2N_BOVIN Ubiquitin-conjugating enzyme E2 N OS=Bos taurus OX=9913 GN=UBE2N PE=2 SV=1;tr|A0A3Q1MW26|A0A3Q1MW26_BOVIN Ubiquitin-conjugating enzyme E2 N OS=Bos taurus OX=9913 GN=UBE2N PE=4 SV=1;tr|A0A3Q1N9B4|A0A3Q1N9B4_BOVIN Ubiquitin-conjugating	3	2	2	2	0	1	2	0	1	2	0	1	2	12.5	12.5	12.5	17.138	152	152;154;163	0	2.4962		By matching	By MS/MS	0	7.2	12.5	33914000	0	22011000	11903000	3391400	0	2201100	1190300	0	19603000	9722800	0	0	2	2
A0A3Q1MWF5	A0A3Q1MWF5	2	1	1	tr|A0A3Q1MWF5|A0A3Q1MWF5_BOVIN Uncharacterized protein OS=Bos taurus OX=9913 PE=4 SV=1	1	2	1	1	2	2	2	1	1	1	1	1	1	22.7	17.4	17.4	18.197	172	172	0.0096953	1.0735	By matching	By MS/MS	By matching	22.7	22.7	22.7	37316000	9350900	11941000	16024000	9329000	2337700	2985300	4005900	10266000	10664000	12145000	0	1	0	1
A0A3Q1N2B0;E1BPN5;A0A3Q1MWQ3	A0A3Q1N2B0;E1BPN5;A0A3Q1MWQ3	1;1;1	1;1;1	1;1;1	tr|A0A3Q1N2B0|A0A3Q1N2B0_BOVIN Slingshot protein phosphatase 2 OS=Bos taurus OX=9913 GN=SSH2 PE=4 SV=1;tr|E1BPN5|E1BPN5_BOVIN Slingshot protein phosphatase 2 OS=Bos taurus OX=9913 GN=SSH2 PE=4 SV=3;tr|A0A3Q1MWQ3|A0A3Q1MWQ3_BOVIN Slingshot protein phosphata	3	1	1	1	1	1	1	1	1	1	1	1	1	0.5	0.5	0.5	155.06	1402	1402;1409;1429	0.020942	0.80071	By MS/MS	By MS/MS	By MS/MS	0.5	0.5	0.5	129970000	52030000	40383000	37555000	1999500	800470	621270	577770	52030000	35966000	30676000	1	2	1	4
Q9XSJ4;F1MB08;A0A3Q1MXQ0;A0A3Q1LGA6;A0A3Q1LMT0;Q3ZC09;A0A3Q1M0V5;A0A3Q1MIY8;A6QR19	Q9XSJ4;F1MB08;A0A3Q1MXQ0;A0A3Q1LGA6	7;7;7;6;2;2;2;1;1	7;7;7;6;2;2;2;1;1	7;7;7;6;2;2;2;1;1	sp|Q9XSJ4|ENOA_BOVIN Alpha-enolase OS=Bos taurus OX=9913 GN=ENO1 PE=1 SV=4;tr|F1MB08|F1MB08_BOVIN Alpha-enolase OS=Bos taurus OX=9913 GN=ENO1 PE=3 SV=2;tr|A0A3Q1MXQ0|A0A3Q1MXQ0_BOVIN Alpha-enolase OS=Bos taurus OX=9913 GN=ENO1 PE=4 SV=1;tr|A0A3Q1LGA6|A0A3Q	9	7	7	7	7	7	7	7	7	7	7	7	7	25.1	25.1	25.1	47.326	434	434;500;500;415;412;434;576;427;434	0	67.805	By MS/MS	By MS/MS	By MS/MS	25.1	25.1	25.1	483430000	116240000	162260000	204930000	21974000	5283400	7375300	9315200	117600000	156010000	154530000	3	6	9	18
F1MNT4;A0A3Q1MY30	F1MNT4;A0A3Q1MY30	16;16	16;16	16;16	tr|F1MNT4|F1MNT4_BOVIN Uncharacterized protein OS=Bos taurus OX=9913 GN=LAMB1 PE=4 SV=3;tr|A0A3Q1MY30|A0A3Q1MY30_BOVIN Uncharacterized protein OS=Bos taurus OX=9913 GN=LAMB1 PE=4 SV=1	2	16	16	16	12	12	16	12	12	16	12	12	16	12.6	12.6	12.6	197.41	1786	1786;1983	0	57.097	By MS/MS	By MS/MS	By MS/MS	8.4	9.5	12.6	445550000	105670000	128640000	211230000	6457300	1531500	1864400	3061300	118840000	119660000	154290000	8	9	15	32
A0A3Q1MYA3;F1MWN2	A0A3Q1MYA3;F1MWN2	2;1	1;0	1;0	tr|A0A3Q1MYA3|A0A3Q1MYA3_BOVIN Uncharacterized protein OS=Bos taurus OX=9913 GN=HCK PE=4 SV=1;tr|F1MWN2|F1MWN2_BOVIN Tyrosine-protein kinase OS=Bos taurus OX=9913 GN=HCK PE=3 SV=1	2	2	1	1	2	2	2	1	1	1	1	1	1	3	1.3	1.3	62.81	558	558;524	0	2.3582	By MS/MS	By MS/MS	By MS/MS	3	3	3	27219000000	8261400000	8328500000	10630000000	938600000	284880000	287190000	366540000	8105100000	7254300000	8508200000	21	22	24	67
A0A3Q1N0Y8;A0A3Q1NIN4;F1MD95	A0A3Q1N0Y8;A0A3Q1NIN4;F1MD95	1;1;1	1;1;1	1;1;1	tr|A0A3Q1N0Y8|A0A3Q1N0Y8_BOVIN Calsyntenin 1 OS=Bos taurus OX=9913 PE=4 SV=1;tr|A0A3Q1NIN4|A0A3Q1NIN4_BOVIN Calsyntenin 1 OS=Bos taurus OX=9913 PE=4 SV=1;tr|F1MD95|F1MD95_BOVIN Calsyntenin 1 OS=Bos taurus OX=9913 GN=CLSTN1 PE=4 SV=2	3	1	1	1	1	1	1	1	1	1	1	1	1	1.1	1.1	1.1	107.49	958	958;967;977	0.020833	0.78211	By matching	By matching	By MS/MS	1.1	1.1	1.1	12190000	3248000	2090300	6851300	348270	92799	59723	195750	2657700	2012100	6036100	0	0	1	1
Q2KIY5;F1MIH9;A0A3Q1N1J5	Q2KIY5;F1MIH9;A0A3Q1N1J5	5;5;5	5;5;5	5;5;5	sp|Q2KIY5|PLBL2_BOVIN Putative phospholipase B-like 2 OS=Bos taurus OX=9913 GN=PLBD2 PE=2 SV=1;tr|F1MIH9|F1MIH9_BOVIN Phospholipase B-like OS=Bos taurus OX=9913 GN=PLBD2 PE=3 SV=2;tr|A0A3Q1N1J5|A0A3Q1N1J5_BOVIN Putative phospholipase B-like 2 OS=Bos taurus	3	5	5	5	4	5	5	4	5	5	4	5	5	11.5	11.5	11.5	65.692	589	589;589;632	0	17.131	By MS/MS	By MS/MS	By MS/MS	8.8	11.5	11.5	127510000	28772000	39302000	59431000	4396700	992150	1355200	2049300	34405000	41406000	35115000	3	5	5	13
A0A3Q1N1S7;A6QP79	A0A3Q1N1S7;A6QP79	2;2	2;2	2;2	tr|A0A3Q1N1S7|A0A3Q1N1S7_BOVIN Collectin-12 OS=Bos taurus OX=9913 GN=COLEC12 PE=4 SV=1;sp|A6QP79|COL12_BOVIN Collectin-12 OS=Bos taurus OX=9913 GN=COLEC12 PE=2 SV=1	2	2	2	2	1	1	2	1	1	2	1	1	2	3.7	3.7	3.7	80.36	731	731;742	0	5.487	By matching	By MS/MS	By MS/MS	2.2	2.2	3.7	52398000	12167000	19296000	20935000	1416200	328830	521520	565810	12167000	17186000	17100000	0	1	2	3
Q2KJ32;A0A3Q1N308;A0A3Q1MFJ3	Q2KJ32;A0A3Q1N308;A0A3Q1MFJ3	4;4;2	4;4;2	4;4;2	sp|Q2KJ32|SBP1_BOVIN Methanethiol oxidase OS=Bos taurus OX=9913 GN=SELENBP1 PE=1 SV=1;tr|A0A3Q1N308|A0A3Q1N308_BOVIN Methanethiol oxidase OS=Bos taurus OX=9913 GN=SELENBP1 PE=4 SV=1;tr|A0A3Q1MFJ3|A0A3Q1MFJ3_BOVIN Methanethiol oxidase OS=Bos taurus OX=9913	3	4	4	4	3	4	4	3	4	4	3	4	4	12.5	12.5	12.5	52.555	472	472;477;441	0	5.6159	By MS/MS	By MS/MS	By MS/MS	7.6	12.5	12.5	114270000	17294000	55544000	41431000	3686100	557880	1791800	1336500	24377000	32344000	36108000	1	3	3	7
A0A3Q1N471;A4FV54	A0A3Q1N471;A4FV54	4;4	2;2	1;1	tr|A0A3Q1N471|A0A3Q1N471_BOVIN Ras-related protein Rab-8A OS=Bos taurus OX=9913 GN=RAB8A PE=4 SV=1;sp|A4FV54|RAB8A_BOVIN Ras-related protein Rab-8A OS=Bos taurus OX=9913 GN=RAB8A PE=2 SV=1	2	4	2	1	4	3	4	2	1	2	1	1	1	22.9	13.4	6	22.723	201	201;207	0	9.4476	By MS/MS	By MS/MS	By MS/MS	22.9	15.4	22.9	412240000	121050000	109660000	181530000	29446000	8646800	7833000	12966000	110200000	110640000	146160000	2	2	2	6
A0A3Q1N5G5;F1MT69;A5PK00	A0A3Q1N5G5;F1MT69;A5PK00	1;1;1	1;1;1	1;1;1	tr|A0A3Q1N5G5|A0A3Q1N5G5_BOVIN Vacuolar protein-sorting-associated protein 36 OS=Bos taurus OX=9913 GN=VPS36 PE=4 SV=1;tr|F1MT69|F1MT69_BOVIN Vacuolar protein-sorting-associated protein 36 OS=Bos taurus OX=9913 GN=VPS36 PE=4 SV=1;sp|A5PK00|VPS36_BOVIN Vacu	3	1	1	1	1	0	1	1	0	1	1	0	1	3.7	3.7	3.7	43.038	378	378;386;386	0.026349	0.6664	By matching		By MS/MS	3.7	0	3.7	9518600	5344900	0	4173600	453270	254520	0	198750	0	0	3409200	0	0	0	0
F1MXQ3;A0A3Q1N5X6	F1MXQ3;A0A3Q1N5X6	8;8	8;8	7;7	tr|F1MXQ3|F1MXQ3_BOVIN FAM20C, golgi associated secretory pathway kinase OS=Bos taurus OX=9913 GN=FAM20C PE=4 SV=3;tr|A0A3Q1N5X6|A0A3Q1N5X6_BOVIN FAM20C, golgi associated secretory pathway kinase OS=Bos taurus OX=9913 GN=FAM20C PE=4 SV=1	2	8	8	7	7	8	7	7	8	7	6	7	6	20.1	20.1	18.1	65.85	586	586;730	0	28.944	By MS/MS	By MS/MS	By MS/MS	18.4	20.1	18.4	517020000	163510000	169590000	183920000	17828000	5638100	5848100	6341900	161030000	154870000	144320000	7	8	8	23
A0A3Q1N7C4;Q5E999;E1BCH4	A0A3Q1N7C4;Q5E999;E1BCH4	1;1;1	1;1;1	1;1;1	tr|A0A3Q1N7C4|A0A3Q1N7C4_BOVIN RNA/RNP complex-1-interacting phosphatase OS=Bos taurus OX=9913 GN=DUSP11 PE=4 SV=1;sp|Q5E999|DUS11_BOVIN RNA/RNP complex-1-interacting phosphatase OS=Bos taurus OX=9913 GN=DUSP11 PE=2 SV=1;tr|E1BCH4|E1BCH4_BOVIN RNA/RNP comp	3	1	1	1	1	1	1	1	1	1	1	1	1	3	3	3	38.706	330	330;331;331	0.012312	0.97513	By MS/MS	By matching	By MS/MS	3	3	3	48372000	15665000	18504000	14203000	2198700	712040	841090	645580	15665000	16480000	11601000	1	0	1	2
Q58DS9;A0A3Q1N8E3	Q58DS9;A0A3Q1N8E3	6;6	6;6	4;4	sp|Q58DS9|RAB5C_BOVIN Ras-related protein Rab-5C OS=Bos taurus OX=9913 GN=RAB5C PE=2 SV=1;tr|A0A3Q1N8E3|A0A3Q1N8E3_BOVIN Ras-related protein Rab-5C OS=Bos taurus OX=9913 GN=RAB5C PE=4 SV=1	2	6	6	4	6	5	5	6	5	5	4	3	3	41.7	41.7	31.5	23.466	216	216;228	0	61.474	By MS/MS	By MS/MS	By MS/MS	41.7	28.7	35.2	616510000	204170000	221590000	190750000	56046000	18561000	20145000	17340000	165400000	188610000	203320000	5	6	4	15
F1MM32;A0A3Q1N9Y5	F1MM32;A0A3Q1N9Y5	22;22	22;22	22;22	tr|F1MM32|F1MM32_BOVIN Sulfhydryl oxidase OS=Bos taurus OX=9913 GN=QSOX1 PE=4 SV=3;tr|A0A3Q1N9Y5|A0A3Q1N9Y5_BOVIN Quiescin sulfhydryl oxidase 1 OS=Bos taurus OX=9913 GN=QSOX1 PE=4 SV=1	2	22	22	22	20	21	21	20	21	21	20	21	21	48.8	48.8	48.8	67.02	608	608;791	0	251.89	By MS/MS	By MS/MS	By MS/MS	45.1	45.1	48.8	5643900000	1866700000	1932400000	1844800000	161250000	53334000	55211000	52709000	1844400000	1739300000	1511000000	28	29	26	83
A0A3Q1NBQ9;A5D7E6;A0A3Q1NA52;F6QCC9	A0A3Q1NBQ9;A5D7E6;A0A3Q1NA52;F6QCC9	6;6;6;6	6;6;6;6	6;6;6;6	tr|A0A3Q1NBQ9|A0A3Q1NBQ9_BOVIN CD82 molecule OS=Bos taurus OX=9913 GN=CD82 PE=4 SV=1;tr|A5D7E6|A5D7E6_BOVIN Tetraspanin OS=Bos taurus OX=9913 GN=CD82 PE=1 SV=1;tr|A0A3Q1NA52|A0A3Q1NA52_BOVIN CD82 molecule OS=Bos taurus OX=9913 GN=CD82 PE=4 SV=1;tr|F6QCC9|F	4	6	6	6	6	6	6	6	6	6	6	6	6	25.9	25.9	25.9	29.863	266	266;268;333;357	0	128.96	By MS/MS	By MS/MS	By MS/MS	25.9	25.9	25.9	2293000000	713170000	670690000	909170000	176390000	54859000	51591000	69936000	724410000	559270000	741170000	7	7	9	23
Q58D55;F1MUF4;A0A3Q1NDQ7	Q58D55;F1MUF4;A0A3Q1NDQ7	1;1;1	1;1;1	1;1;1	sp|Q58D55|BGAL_BOVIN Beta-galactosidase OS=Bos taurus OX=9913 GN=GLB1 PE=2 SV=1;tr|F1MUF4|F1MUF4_BOVIN Beta-galactosidase OS=Bos taurus OX=9913 GN=GLB1 PE=3 SV=2;tr|A0A3Q1NDQ7|A0A3Q1NDQ7_BOVIN Beta-galactosidase OS=Bos taurus OX=9913 GN=GLB1 PE=4 SV=1	3	1	1	1	1	1	1	1	1	1	1	1	1	1.5	1.5	1.5	73.412	653	653;653;653	0.0057637	1.3155	By matching	By MS/MS	By matching	1.5	1.5	1.5	34586000	8859800	12995000	12732000	1281000	328140	481280	471550	9412900	10504000	10916000	0	2	0	2
A0A3Q1NI92;E1BNR9	A0A3Q1NI92;E1BNR9	5;5	5;5	5;5	tr|A0A3Q1NI92|A0A3Q1NI92_BOVIN Uncharacterized protein OS=Bos taurus OX=9913 GN=SEMA7A PE=4 SV=1;tr|E1BNR9|E1BNR9_BOVIN Uncharacterized protein OS=Bos taurus OX=9913 GN=SEMA7A PE=3 SV=2	2	5	5	5	5	4	4	5	4	4	5	4	4	11.3	11.3	11.3	71.418	631	631;664	0	3.5825	By MS/MS	By MS/MS	By MS/MS	11.3	7.8	7.8	73391000	22796000	24354000	26242000	2446400	759860	811790	874720	21072000	22433000	22416000	3	2	3	8
Q5EAD0;A0A3Q1NIC2;F1N7V7	Q5EAD0;A0A3Q1NIC2;F1N7V7	9;9;9	9;9;9	9;9;9	sp|Q5EAD0|BAIP2_BOVIN Brain-specific angiogenesis inhibitor 1-associated protein 2 OS=Bos taurus OX=9913 GN=BAIAP2 PE=2 SV=1;tr|A0A3Q1NIC2|A0A3Q1NIC2_BOVIN Brain-specific angiogenesis inhibitor 1-associated protein 2 OS=Bos taurus OX=9913 GN=BAIAP2 PE=4 SV	3	9	9	9	6	6	6	6	6	6	6	6	6	22.1	22.1	22.1	57.565	521	521;522;535	0	33.086	By MS/MS	By MS/MS	By MS/MS	15.9	14.2	15.4	264990000	103800000	82406000	78781000	7571000	2965600	2354500	2250900	78092000	86130000	77320000	5	5	5	15
A0A3Q1NIJ7;Q9MYY0;F1N1G1	A0A3Q1NIJ7;Q9MYY0;F1N1G1	5;5;5	5;5;5	5;5;5	tr|A0A3Q1NIJ7|A0A3Q1NIJ7_BOVIN Heparanase OS=Bos taurus OX=9913 PE=4 SV=1;sp|Q9MYY0|HPSE_BOVIN Heparanase OS=Bos taurus OX=9913 GN=HPSE PE=2 SV=2;tr|F1N1G1|F1N1G1_BOVIN Heparanase OS=Bos taurus OX=9913 GN=HPSE PE=4 SV=3	3	5	5	5	3	5	4	3	5	4	3	5	4	12.1	12.1	12.1	60.211	537	537;545;553	0	19.179	By MS/MS	By MS/MS	By MS/MS	8.6	12.1	10.2	77317000	22130000	26134000	29054000	2666100	763100	901170	1001800	23548000	18380000	27209000	4	5	4	13
Q8MJ50;A0A3Q1NJX5	Q8MJ50;A0A3Q1NJX5	2;2	2;2	2;2	sp|Q8MJ50|OSTF1_BOVIN Osteoclast-stimulating factor 1 OS=Bos taurus OX=9913 GN=OSTF1 PE=2 SV=1;tr|A0A3Q1NJX5|A0A3Q1NJX5_BOVIN Osteoclast-stimulating factor 1 OS=Bos taurus OX=9913 GN=OSTF1 PE=4 SV=1	2	2	2	2	1	2	1	1	2	1	1	2	1	19.2	19.2	19.2	23.842	214	214;214	0	4.9552	By MS/MS	By MS/MS	By MS/MS	11.7	19.2	7.5	37027000	11961000	18622000	6443800	3085500	996750	1551800	536980	11283000	10807000	11720000	1	1	1	3
A0A3Q1NLW9	A0A3Q1NLW9	7	7	7	tr|A0A3Q1NLW9|A0A3Q1NLW9_BOVIN Uncharacterized protein OS=Bos taurus OX=9913 GN=VPS37B PE=4 SV=1	1	7	7	7	7	6	7	7	6	7	7	6	7	29.1	29.1	29.1	31.658	289	289	0	53.477	By MS/MS	By MS/MS	By MS/MS	29.1	25.3	29.1	694240000	186530000	161600000	346110000	43390000	11658000	10100000	21632000	230270000	123540000	259350000	7	5	7	19
A0A3S5ZP40	A0A3S5ZP40	3	3	3	tr|A0A3S5ZP40|A0A3S5ZP40_BOVIN Uncharacterized protein OS=Bos taurus OX=9913 GN=ATRN PE=4 SV=1	1	3	3	3	2	3	2	2	3	2	2	3	2	2.9	2.9	2.9	157.42	1415	1415	0	5.3944	By MS/MS	By MS/MS	By MS/MS	2	2.9	2	34391000	10590000	11496000	12304000	582890	179500	194850	208550	10424000	10440000	10015000	2	2	2	6
A0A3S5ZPB0	A0A3S5ZPB0	2	2	2	tr|A0A3S5ZPB0|A0A3S5ZPB0_BOVIN Aldolase, fructose-bisphosphate C OS=Bos taurus OX=9913 GN=ALDOC PE=4 SV=1	1	2	2	2	0	2	0	0	2	0	0	2	0	6.1	6.1	6.1	55.655	510	510	0	9.9751		By MS/MS		0	6.1	0	6395200	0	6395200	0	193800	0	193800	0	0	5695700	0	0	2	0	2
A0A3S5ZPF7	A0A3S5ZPF7	2	2	2	tr|A0A3S5ZPF7|A0A3S5ZPF7_BOVIN Phosphoserine aminotransferase 1 OS=Bos taurus OX=9913 GN=PSAT1 PE=4 SV=1	1	2	2	2	1	2	1	1	2	1	1	2	1	5	5	5	47.977	438	438	0	3.5053	By MS/MS	By MS/MS	By MS/MS	2.7	5	2.7	20972000	0	15626000	5345900	911840	0	679410	232430	0	10238000	8046000	1	2	1	4
Q8MI01;A0A3S5ZPG9;E1BGW1	Q8MI01;A0A3S5ZPG9;E1BGW1	8;8;5	8;8;5	8;8;5	sp|Q8MI01|MUC15_BOVIN Mucin-15 OS=Bos taurus OX=9913 GN=MUC15 PE=1 SV=1;tr|A0A3S5ZPG9|A0A3S5ZPG9_BOVIN Mucin-15 OS=Bos taurus OX=9913 GN=MUC15 PE=4 SV=1;tr|E1BGW1|E1BGW1_BOVIN Mucin-15 OS=Bos taurus OX=9913 GN=MUC15 PE=4 SV=3	3	8	8	8	7	8	7	7	8	7	7	8	7	23.6	23.6	23.6	35.715	330	330;330;280	0	120.78	By MS/MS	By MS/MS	By MS/MS	23.6	23.6	23.6	14168000000	3935400000	5050700000	5182000000	1180700000	327950000	420890000	431830000	4063000000	4451100000	4108800000	12	15	14	41
A0A3S5ZPJ7;A0A3Q1M2A1	A0A3S5ZPJ7;A0A3Q1M2A1	2;1	2;1	2;1	tr|A0A3S5ZPJ7|A0A3S5ZPJ7_BOVIN Tissue specific transplantation antigen P35B OS=Bos taurus OX=9913 GN=TSTA3 PE=4 SV=1;tr|A0A3Q1M2A1|A0A3Q1M2A1_BOVIN Tissue specific transplantation antigen P35B OS=Bos taurus OX=9913 GN=TSTA3 PE=4 SV=1	2	2	2	2	0	1	1	0	1	1	0	1	1	6	6	6	45.583	417	417;525	0	1.99		By MS/MS	By MS/MS	0	3.4	2.6	8463600	0	4374300	4089300	403030	0	208300	194730	0	3895900	0	0	1	1	2
A0A3S5ZPJ8	A0A3S5ZPJ8	5	5	5	tr|A0A3S5ZPJ8|A0A3S5ZPJ8_BOVIN Cathepsin L1 OS=Bos taurus OX=9913 GN=CTSL PE=4 SV=1	1	5	5	5	5	4	4	5	4	4	5	4	4	24.3	24.3	24.3	37.122	333	333	0	63.763	By MS/MS	By MS/MS	By MS/MS	24.3	18.6	18.6	283110000	86367000	105850000	90886000	21778000	6643600	8142700	6991300	69437000	105490000	79957000	4	5	5	14
A0A3S5ZPM3	A0A3S5ZPM3	3	3	3	tr|A0A3S5ZPM3|A0A3S5ZPM3_BOVIN Phosphogluconate dehydrogenase OS=Bos taurus OX=9913 GN=PGD PE=4 SV=1	1	3	3	3	3	3	2	3	3	2	3	3	2	10.2	10.2	10.2	60.779	559	559	0	3.1235	By MS/MS	By MS/MS	By matching	10.2	10.2	6.4	85516000	32513000	32661000	20342000	2948800	1121100	1126200	701460	32698000	22698000	22821000	1	2	0	3
A0A3S5ZPW7;P80457;F1MUT3;A0A3Q1MM92;A0A3Q1LW91;A0A3Q1MR86	A0A3S5ZPW7;P80457;F1MUT3;A0A3Q1MM92;A0A3Q1LW91	55;55;55;53;53;6	55;55;55;53;53;6	54;54;54;52;52;6	tr|A0A3S5ZPW7|A0A3S5ZPW7_BOVIN Xanthine dehydrogenase/oxidase OS=Bos taurus OX=9913 GN=XDH PE=4 SV=1;sp|P80457|XDH_BOVIN Xanthine dehydrogenase/oxidase OS=Bos taurus OX=9913 GN=XDH PE=1 SV=4;tr|F1MUT3|F1MUT3_BOVIN Xanthine dehydrogenase/oxidase OS=Bos taur	6	55	55	54	52	54	52	52	54	52	51	53	51	53.7	53.7	53.7	142.33	1289	1289;1332;1332;1330;1350;216	0	323.31	By MS/MS	By MS/MS	By MS/MS	50.7	52.9	50.3	108240000000	31584000000	40486000000	36173000000	1968100000	574250000	736110000	657690000	31564000000	34184000000	29591000000	147	169	150	466
A0JNP2	A0JNP2	2	2	2	sp|A0JNP2|SG1D_BOVIN Secretoglobin family 1D member OS=Bos taurus OX=9913 GN=SCGB1D PE=3 SV=2	1	2	2	2	2	2	2	2	2	2	2	2	2	19.6	19.6	19.6	11.294	102	102	0	3.4061	By MS/MS	By MS/MS	By MS/MS	19.6	19.6	19.6	1554500000	522150000	519220000	513140000	388630000	130540000	129800000	128280000	526650000	467170000	409900000	6	7	5	18
A1L528;Q3ZBD1;A0A3Q1LYE7;A0A3Q1N147;Q1RMR4	A1L528;Q3ZBD1;A0A3Q1LYE7;A0A3Q1N147	9;8;8;8;1	9;8;8;8;1	5;5;4;4;0	tr|A1L528|A1L528_BOVIN RAB1A, member RAS oncogene family OS=Bos taurus OX=9913 GN=RAB1A PE=1 SV=1;tr|Q3ZBD1|Q3ZBD1_BOVIN RAB1A, member RAS oncogene family OS=Bos taurus OX=9913 GN=RAB1A PE=1 SV=1;tr|A0A3Q1LYE7|A0A3Q1LYE7_BOVIN Uncharacterized protein OS=Bo	5	9	9	5	9	9	8	9	9	8	5	5	4	57.1	57.1	34.6	22.677	205	205;173;198;221;212	0	230.81	By MS/MS	By MS/MS	By MS/MS	57.1	57.1	51.2	3714400000	1209900000	1198000000	1306500000	247630000	80662000	79864000	87103000	1137800000	1101400000	1105000000	12	14	14	40
A2VDV7	A2VDV7	1	1	1	tr|A2VDV7|A2VDV7_BOVIN Transmembrane protease, serine 2 OS=Bos taurus OX=9913 GN=TMPRSS2 PE=2 SV=1	1	1	1	1	0	0	1	0	0	1	0	0	1	1.8	1.8	1.8	54.04	490	490	0.012278	0.97048			By MS/MS	0	0	1.8	6004800	0	0	6004800	285950	0	0	285950	0	0	4904900	0	0	1	1
A2VE46;Q9XSA7	A2VE46;Q9XSA7	1;1	1;1	1;1	tr|A2VE46|A2VE46_BOVIN Chloride intracellular channel 2 OS=Bos taurus OX=9913 GN=CLIC2 PE=2 SV=1;sp|Q9XSA7|CLIC4_BOVIN Chloride intracellular channel protein 4 OS=Bos taurus OX=9913 GN=CLIC4 PE=2 SV=3	2	1	1	1	1	1	1	1	1	1	1	1	1	6.5	6.5	6.5	28.336	247	247;253	0	15.342	By MS/MS	By MS/MS	By MS/MS	6.5	6.5	6.5	17431000	5599000	6754500	5077600	1245100	399930	482470	362690	5599000	6015700	4147600	1	1	1	3
A2VE47	A2VE47	1	1	1	sp|A2VE47|ADPGK_BOVIN ADP-dependent glucokinase OS=Bos taurus OX=9913 GN=ADPGK PE=2 SV=1	1	1	1	1	1	0	0	1	0	0	1	0	0	3	3	3	54.085	497	497	0	4.2277	By MS/MS			3	0	0	0	0	0	0	0	0	0	0	0	0	0	1	0	0	1
A6H7D4;A3FPG8	A6H7D4;A3FPG8	1;1	1;1	1;1	tr|A6H7D4|A6H7D4_BOVIN 1-acylglycerol-3-phosphate O-acyltransferase 6 (Lysophosphatidic acid acyltransferase, zeta) OS=Bos taurus OX=9913 GN=AGPAT6 PE=2 SV=1;sp|A3FPG8|GPAT4_BOVIN Glycerol-3-phosphate acyltransferase 4 OS=Bos taurus OX=9913 GN=GPAT4 PE=3 S	2	1	1	1	1	1	1	1	1	1	1	1	1	2.6	2.6	2.6	52.065	456	456;456	0	2.4366	By matching	By MS/MS	By MS/MS	2.6	2.6	2.6	11137000	2693900	4319900	4122800	506210	122450	196360	187400	2693900	3847300	3367600	0	1	1	2
A3KN51	A3KN51	6	6	6	tr|A3KN51|A3KN51_BOVIN TSG101 protein OS=Bos taurus OX=9913 GN=TSG101 PE=2 SV=1	1	6	6	6	4	6	5	4	6	5	4	6	5	15.1	15.1	15.1	44.055	391	391	0	106.39	By MS/MS	By MS/MS	By MS/MS	12.5	15.1	12.5	427840000	128820000	155270000	143750000	22518000	6779900	8172300	7565600	140050000	122310000	122160000	3	5	4	12
A4FUD2;A0A3Q1N3F5	A4FUD2;A0A3Q1N3F5	3;2	3;2	3;2	tr|A4FUD2|A4FUD2_BOVIN HSD17B7 protein OS=Bos taurus OX=9913 GN=HSD17B7 PE=2 SV=1;tr|A0A3Q1N3F5|A0A3Q1N3F5_BOVIN Uncharacterized protein OS=Bos taurus OX=9913 GN=HSD17B7 PE=4 SV=1	2	3	3	3	3	3	3	3	3	3	3	3	3	13.5	13.5	13.5	37.66	334	334;301	0	24.282	By MS/MS	By MS/MS	By MS/MS	13.5	13.5	13.5	137720000	40022000	57430000	40270000	11477000	3335100	4785800	3355800	39915000	51795000	32354000	2	3	2	7
A4FUX1;G3N0M6	A4FUX1;G3N0M6	8;7	8;7	8;7	tr|A4FUX1|A4FUX1_BOVIN CIDEA protein OS=Bos taurus OX=9913 GN=CIDEA PE=2 SV=1;tr|G3N0M6|G3N0M6_BOVIN Uncharacterized protein OS=Bos taurus OX=9913 GN=CIDEA PE=4 SV=2	2	8	8	8	7	8	7	7	8	7	7	8	7	40.2	40.2	40.2	24.54	219	219;211	0	36.486	By MS/MS	By MS/MS	By MS/MS	35.2	40.2	35.2	619420000	154910000	293260000	171240000	61942000	15491000	29326000	17124000	150900000	261200000	143870000	9	10	7	26
A4FUZ5	A4FUZ5	1	1	1	sp|A4FUZ5|SERC3_BOVIN Serine incorporator 3 OS=Bos taurus OX=9913 GN=SERINC3 PE=2 SV=1	1	1	1	1	0	1	0	0	1	0	0	1	0	2.8	2.8	2.8	52.418	472	472	0.020725	0.77806		By MS/MS		0	2.8	0	0	0	0	0	0	0	0	0	0	0	0	0	1	0	1
A4IFM4	A4IFM4	1	1	1	tr|A4IFM4|A4IFM4_BOVIN Claudin OS=Bos taurus OX=9913 GN=CLDN8 PE=2 SV=1	1	1	1	1	1	1	1	1	1	1	1	1	1	7.1	7.1	7.1	24.58	225	225	0	2.4353	By matching	By MS/MS	By matching	7.1	7.1	7.1	21948000	7631300	7175100	7142000	3135500	1090200	1025000	1020300	7185000	6388300	6282100	0	1	0	1
P38657;A5D7E8	P38657;A5D7E8	2;2	2;2	2;2	sp|P38657|PDIA3_BOVIN Protein disulfide-isomerase A3 OS=Bos taurus OX=9913 GN=PDIA3 PE=2 SV=1;tr|A5D7E8|A5D7E8_BOVIN Protein disulfide-isomerase OS=Bos taurus OX=9913 GN=PDIA3 PE=2 SV=1	2	2	2	2	1	2	1	1	2	1	1	2	1	4.8	4.8	4.8	56.929	505	505;505	0	2.556	By MS/MS	By MS/MS	By MS/MS	1.8	4.8	3	9895900	0	9895900	0	309250	0	309250	0	0	8813500	0	1	2	1	4
A5D7F2	A5D7F2	1	1	1	tr|A5D7F2|A5D7F2_BOVIN SYT4 protein OS=Bos taurus OX=9913 GN=SYT4 PE=2 SV=1	1	1	1	1	0	1	1	0	1	1	0	1	1	3.8	3.8	3.8	47.645	425	425	0	2.031		By MS/MS	By MS/MS	0	3.8	3.8	19580000	0	9153000	10427000	1030500	0	481740	548810	0	8151800	8517400	0	1	1	2
A5D7F4	A5D7F4	5	3	3	tr|A5D7F4|A5D7F4_BOVIN PCDHGC3 protein OS=Bos taurus OX=9913 GN=PCDHGC3 PE=2 SV=1	1	5	3	3	4	4	4	2	2	2	2	2	2	8	4.6	4.6	101.34	935	935	0	2.6374	By MS/MS	By MS/MS	By MS/MS	6.7	6.7	6	37489000	13211000	12842000	11436000	833090	293580	285380	254140	12692000	10005000	11293000	2	1	0	3
A5D7I4	A5D7I4	1	1	1	sp|A5D7I4|EXT1_BOVIN Exostosin-1 OS=Bos taurus OX=9913 GN=EXT1 PE=2 SV=1	1	1	1	1	0	1	0	0	1	0	0	1	0	1.3	1.3	1.3	86.298	746	746	0.0096685	1.0556		By MS/MS		0	1.3	0	0	0	0	0	0	0	0	0	0	0	0	0	1	0	1
P52193;A5D7J6	P52193;A5D7J6	5;5	5;5	5;5	sp|P52193|CALR_BOVIN Calreticulin OS=Bos taurus OX=9913 GN=CALR PE=1 SV=2;tr|A5D7J6|A5D7J6_BOVIN CALR protein OS=Bos taurus OX=9913 GN=CALR PE=2 SV=1	2	5	5	5	5	4	4	5	4	4	5	4	4	9.8	9.8	9.8	48.038	417	417;417	0	31.49	By MS/MS	By MS/MS	By MS/MS	9.8	8.2	7	262620000	113930000	69220000	79474000	11418000	4953500	3009500	3455400	72911000	76738000	90846000	6	4	3	13
A5D977	A5D977	2	1	1	tr|A5D977|A5D977_BOVIN RALB protein OS=Bos taurus OX=9913 GN=RALB PE=2 SV=1	1	2	1	1	2	2	2	1	1	1	1	1	1	10.2	6.8	6.8	23.438	206	206	0	4.8281	By MS/MS	By MS/MS	By MS/MS	10.2	10.2	10.2	38447000	11427000	10335000	16686000	4271900	1269600	1148300	1854000	11427000	9204200	13629000	1	1	1	3
A5D984	A5D984	2	2	2	tr|A5D984|A5D984_BOVIN Pyruvate kinase OS=Bos taurus OX=9913 GN=PKM PE=1 SV=1	1	2	2	2	2	2	2	2	2	2	2	2	2	4.3	4.3	4.3	57.948	531	531	0	4.342	By MS/MS	By MS/MS	By MS/MS	4.3	4.3	4.3	37520000	9635500	14767000	13117000	1137000	291990	447490	397490	9528900	12823000	11150000	2	1	1	4
A5PJL8	A5PJL8	3	3	3	tr|A5PJL8|A5PJL8_BOVIN C1QTNF5 protein OS=Bos taurus OX=9913 GN=C1QTNF5 PE=2 SV=1	1	3	3	3	3	3	3	3	3	3	3	3	3	14.4	14.4	14.4	25.349	243	243	0	8.2429	By MS/MS	By MS/MS	By MS/MS	14.4	14.4	14.4	175850000	53506000	66207000	56133000	13527000	4115900	5092900	4317900	53021000	59906000	45396000	2	1	3	6
A5PJY9;A0A3Q1MGA0;A0A3Q1MYU0;F1MRS5;A0A3Q1M552;F1MS45;F1MZS0;Q2KHY1;E1BID8;A0A3Q1M6K0	A5PJY9;A0A3Q1MGA0;A0A3Q1MYU0;F1MRS5;A0A3Q1M552;F1MS45;F1MZS0;Q2KHY1;E1BID8;A0A3Q1M6K0	2;1;1;1;1;1;1;1;1;1	2;1;1;1;1;1;1;1;1;1	1;0;0;0;0;0;0;0;0;0	tr|A5PJY9|A5PJY9_BOVIN CPNE3 protein OS=Bos taurus OX=9913 GN=CPNE3 PE=1 SV=1;tr|A0A3Q1MGA0|A0A3Q1MGA0_BOVIN Uncharacterized protein OS=Bos taurus OX=9913 PE=4 SV=1;tr|A0A3Q1MYU0|A0A3Q1MYU0_BOVIN Uncharacterized protein OS=Bos taurus OX=9913 GN=CPNE9 PE=4	10	2	2	1	2	2	2	2	2	2	1	1	1	4.7	4.7	3	59.616	533	533;108;466;517;520;548;549;557;562;593	0	2.891	By MS/MS	By MS/MS	By MS/MS	4.7	4.7	4.7	123660000	36831000	49371000	37461000	4946500	1473200	1974900	1498400	37049000	44129000	30224000	2	1	2	5
A5PK20;P02253;G3N131;G3MWV5;A7MAZ5	A5PK20;P02253;G3N131;G3MWV5;A7MAZ5	1;1;1;1;1	1;1;1;1;1	1;1;1;1;1	tr|A5PK20|A5PK20_BOVIN HIST1H1E protein OS=Bos taurus OX=9913 GN=HIST1H1E PE=2 SV=1;sp|P02253|H12_BOVIN Histone H1.2 OS=Bos taurus OX=9913 GN=HIST1H1C PE=1 SV=2;sp|G3N131|H11_BOVIN Histone H1.1 OS=Bos taurus OX=9913 GN=HIST1H1A PE=1 SV=1;tr|G3MWV5|G3MWV5_B	5	1	1	1	1	1	1	1	1	1	1	1	1	5.2	5.2	5.2	21.35	210	210;213;218;219;221	0.0096419	1.0219	By MS/MS	By matching	By MS/MS	5.2	5.2	5.2	61186000	28907000	14600000	17679000	7648300	3613300	1825100	2209900	30667000	12505000	13179000	1	0	0	1
A5PKG9	A5PKG9	5	5	5	tr|A5PKG9|A5PKG9_BOVIN Tyrosine-protein kinase OS=Bos taurus OX=9913 GN=FGR PE=2 SV=1	1	5	5	5	5	5	5	5	5	5	5	5	5	8.5	8.5	8.5	59.332	527	527	0	5.538	By MS/MS	By MS/MS	By MS/MS	8.5	8.5	8.5	148760000	38505000	61132000	49123000	5312900	1375200	2183300	1754400	37891000	54233000	40952000	2	5	3	10
A5PKI3	A5PKI3	1	1	1	sp|A5PKI3|FAM3C_BOVIN Protein FAM3C OS=Bos taurus OX=9913 GN=FAM3C PE=2 SV=1	1	1	1	1	1	1	1	1	1	1	1	1	1	7	7	7	24.796	227	227	0.018617	0.85175	By matching	By MS/MS	By matching	7	7	7	13327000	1328500	7466800	4531600	1025200	102190	574370	348590	1595300	7422100	2662800	0	1	0	1
A5PKJ8;A0A3Q1LGE5	A5PKJ8	6;2	3;2	0;0	tr|A5PKJ8|A5PKJ8_BOVIN PCDHGA8 protein OS=Bos taurus OX=9913 GN=PCDHGA8 PE=2 SV=1	2	6	3	0	6	6	6	3	3	3	0	0	0	7.9	4.7	0	101.33	932	932;149	0	24.411	By MS/MS	By MS/MS	By MS/MS	7.9	7.9	7.9	652540000	207640000	231780000	213120000	19192000	6107100	6817000	6268200	204310000	202910000	180930000	3	5	6	14
P80929;A6H6X2	P80929;A6H6X2	3;3	3;3	3;3	sp|P80929|ANG2_BOVIN Angiogenin-2 OS=Bos taurus OX=9913 GN=ANG2 PE=1 SV=1;tr|A6H6X2|A6H6X2_BOVIN ANG2 protein OS=Bos taurus OX=9913 GN=ANG2 PE=2 SV=1	2	3	3	3	3	3	2	3	3	2	3	3	2	33.3	33.3	33.3	14.522	123	123;147	0	4.0725	By MS/MS	By MS/MS	By MS/MS	33.3	33.3	18.7	299770000	85770000	114590000	99406000	59954000	17154000	22918000	19881000	79983000	101240000	87801000	2	3	2	7
A6H797	A6H797	2	2	2	tr|A6H797|A6H797_BOVIN MLEC protein OS=Bos taurus OX=9913 GN=MLEC PE=1 SV=1	1	2	2	2	0	1	2	0	1	2	0	1	2	8.8	8.8	8.8	31.566	283	283	0.0029028	1.4203		By matching	By MS/MS	0	4.6	8.8	11456000	0	4796000	6659900	673880	0	282120	391760	0	0	5440000	0	0	1	1
Q1RMU3;A6QL77	Q1RMU3;A6QL77	2;2	2;2	2;2	sp|Q1RMU3|P4HA1_BOVIN Prolyl 4-hydroxylase subunit alpha-1 OS=Bos taurus OX=9913 GN=P4HA1 PE=1 SV=1;tr|A6QL77|A6QL77_BOVIN Prolyl 4-hydroxylase subunit alpha-1 OS=Bos taurus OX=9913 GN=P4HA1 PE=2 SV=1	2	2	2	2	1	2	2	1	2	2	1	2	2	4.5	4.5	4.5	61.009	534	534;534	0	1.986	By matching	By MS/MS	By MS/MS	1.5	4.5	4.5	23569000	5940200	11859000	5770600	872940	220010	439210	213730	7138900	7717300	6359200	0	3	1	4
A6QLI0	A6QLI0	1	1	1	sp|A6QLI0|EPDR1_BOVIN Mammalian ependymin-related protein 1 OS=Bos taurus OX=9913 GN=EPDR1 PE=2 SV=1	1	1	1	1	0	1	1	0	1	1	0	1	1	4.7	4.7	4.7	26.485	236	236	0.0057803	1.3228		By MS/MS	By matching	0	4.7	4.7	16433000	0	7058000	9374700	1643300	0	705800	937470	0	6286000	7657500	0	1	0	1
A6QLS9	A6QLS9	8	7	7	tr|A6QLS9|A6QLS9_BOVIN RAB10 protein OS=Bos taurus OX=9913 GN=RAB10 PE=1 SV=1	1	8	7	7	7	7	7	6	6	6	6	6	6	38	32.5	32.5	22.541	200	200	0	33.585	By MS/MS	By MS/MS	By MS/MS	34	33	34	799910000	204980000	309690000	285240000	61532000	15768000	23822000	21942000	252460000	201530000	259800000	6	6	7	19
A6QLY9	A6QLY9	1	1	1	tr|A6QLY9|A6QLY9_BOVIN Eva-1 homolog B OS=Bos taurus OX=9913 GN=EVA1B PE=2 SV=1	1	1	1	1	1	0	0	1	0	0	1	0	0	14.3	14.3	14.3	18.612	168	168	0	11.904	By MS/MS			14.3	0	0	0	0	0	0	0	0	0	0	0	0	0	1	0	0	1
Q95122;A6QNL0	Q95122;A6QNL0	9;9	9;9	9;9	sp|Q95122|CD14_BOVIN Monocyte differentiation antigen CD14 OS=Bos taurus OX=9913 GN=CD14 PE=2 SV=2;tr|A6QNL0|A6QNL0_BOVIN Monocyte differentiation antigen CD14 OS=Bos taurus OX=9913 GN=CD14 PE=2 SV=1	2	9	9	9	9	9	9	9	9	9	9	9	9	30.8	30.8	30.8	39.666	373	373;375	0	151.85	By MS/MS	By MS/MS	By MS/MS	30.8	30.8	30.8	3847800000	1047200000	1324000000	1476600000	226340000	61602000	77880000	86859000	1023200000	1214800000	1179500000	14	15	16	45
A6QNS6	A6QNS6	2	2	2	tr|A6QNS6|A6QNS6_BOVIN NID1 protein OS=Bos taurus OX=9913 GN=NID1 PE=2 SV=1	1	2	2	2	2	0	0	2	0	0	2	0	0	2.3	2.3	2.3	136	1241	1241	0	2.3068	By MS/MS			2.3	0	0	0	0	0	0	0	0	0	0	0	0	0	2	0	0	2
A6QNV3	A6QNV3	5	2	2	tr|A6QNV3|A6QNV3_BOVIN PCDHGB4 protein OS=Bos taurus OX=9913 GN=PCDHGB4 PE=2 SV=1	1	5	2	2	4	3	4	1	0	1	1	0	1	9.4	3.9	3.9	99.76	923	923	0.018642	0.85646	By MS/MS	By matching	By MS/MS	8.5	5.5	6.5	4829100	4829100	0	0	178860	178860	0	0	4829100	0	0	1	0	1	2
A6QNW7	A6QNW7	19	19	6	tr|A6QNW7|A6QNW7_BOVIN CD5L protein OS=Bos taurus OX=9913 GN=CD5L PE=2 SV=1	1	19	19	6	18	18	19	18	18	19	6	6	6	43.2	43.2	21.7	50.211	451	451	0	310	By MS/MS	By MS/MS	By MS/MS	43.2	43.2	43.2	9817300000	3181400000	2585400000	4050500000	409050000	132560000	107730000	168770000	3198800000	2312800000	3237400000	34	28	35	97
A6QPK0;A0A3Q1LYP2	A6QPK0;A0A3Q1LYP2	4;3	4;3	4;3	tr|A6QPK0|A6QPK0_BOVIN SCGB2A2 protein OS=Bos taurus OX=9913 GN=SCGB2A2 PE=2 SV=1;tr|A0A3Q1LYP2|A0A3Q1LYP2_BOVIN Uncharacterized protein OS=Bos taurus OX=9913 GN=SCGB2A2 PE=4 SV=1	2	4	4	4	4	4	4	4	4	4	4	4	4	38	38	38	10.427	92	92;99	0	16.309	By MS/MS	By MS/MS	By MS/MS	38	38	38	546520000	164020000	213010000	169500000	109300000	32803000	42602000	33900000	174040000	173490000	144650000	4	6	5	15
A6QPP7;G3MWP1	A6QPP7;G3MWP1	1;1	1;1	1;1	tr|A6QPP7|A6QPP7_BOVIN ELA2 protein OS=Bos taurus OX=9913 GN=ELANE PE=1 SV=1;tr|G3MWP1|G3MWP1_BOVIN Uncharacterized protein OS=Bos taurus OX=9913 GN=ELANE PE=1 SV=1	2	1	1	1	0	1	1	0	1	1	0	1	1	4.5	4.5	4.5	28.947	267	267;286	0.021656	0.73368		By MS/MS	By matching	0	4.5	4.5	14911000	0	6491100	8419900	994070	0	432740	561330	0	0	6877600	0	0	0	0
A6QPQ2;A0A0A0MP89	A6QPQ2;A0A0A0MP89	6;5	3;3	3;3	sp|A6QPQ2|SPA38_BOVIN Serpin A3-8 OS=Bos taurus OX=9913 GN=SERPINA3-8 PE=2 SV=1;tr|A0A0A0MP89|A0A0A0MP89_BOVIN Uncharacterized protein OS=Bos taurus OX=9913 PE=3 SV=2	2	6	3	3	4	5	6	1	3	3	1	3	3	20.1	10.5	10.5	46.963	418	418;429	0	7.4668	By MS/MS	By MS/MS	By MS/MS	14.1	17.7	20.1	64117000	4686600	20957000	38473000	2466000	180250	806050	1479700	16782000	13591000	24404000	1	2	2	5
A6QPW7	A6QPW7	3	3	3	tr|A6QPW7|A6QPW7_BOVIN TNFRSF6B protein OS=Bos taurus OX=9913 GN=TNFRSF6B PE=2 SV=1	1	3	3	3	2	2	2	2	2	2	2	2	2	18.6	18.6	18.6	32.375	296	296	0	33.389	By MS/MS	By MS/MS	By MS/MS	10.1	14.5	14.5	65278000	15215000	23153000	26910000	6527800	1521500	2315300	2691000	19428000	18768000	19621000	1	1	2	4
F1MJ84;A6QQ47	F1MJ84;A6QQ47	1;1	1;1	1;1	tr|F1MJ84|F1MJ84_BOVIN Vacuolar protein sorting-associated protein 51 homolog OS=Bos taurus OX=9913 GN=VPS51 PE=4 SV=3;sp|A6QQ47|VPS51_BOVIN Vacuolar protein sorting-associated protein 51 homolog OS=Bos taurus OX=9913 GN=VPS51 PE=2 SV=1	2	1	1	1	1	1	1	1	1	1	1	1	1	1.5	1.5	1.5	86.006	781	781;781	0.041617	0.46477	By MS/MS	By matching	By matching	1.5	1.5	1.5	560520000	190570000	195940000	174010000	14372000	4886400	5024000	4461900	194840000	164190000	148190000	1	0	0	1
A6QQ93	A6QQ93	3	3	3	sp|A6QQ93|SHL2B_BOVIN Protein shisa-like-2B OS=Bos taurus OX=9913 GN=SHISAL2B PE=2 SV=1	1	3	3	3	2	3	2	2	3	2	2	3	2	28.6	28.6	28.6	17.88	161	161	0	3.6135	By MS/MS	By MS/MS	By MS/MS	18.6	28.6	18.6	118550000	33878000	48198000	36478000	19759000	5646300	8033000	6079700	37719000	35453000	33429000	1	3	2	6
A6QQW5	A6QQW5	3	3	3	tr|A6QQW5|A6QQW5_BOVIN C11H2ORF7 protein OS=Bos taurus OX=9913 GN=PRADC1 PE=2 SV=1	1	3	3	3	0	3	2	0	3	2	0	3	2	19.7	19.7	19.7	20.998	188	188	0	13.943		By MS/MS	By MS/MS	0	19.7	13.3	18408000	0	9749600	8658800	2301000	0	1218700	1082400	0	8683100	7072800	0	4	3	7
A6QR11;A0A3Q1M977	A6QR11;A0A3Q1M977	26;24	26;24	26;24	sp|A6QR11|NELL2_BOVIN Protein kinase C-binding protein NELL2 OS=Bos taurus OX=9913 GN=NELL2 PE=2 SV=1;tr|A0A3Q1M977|A0A3Q1M977_BOVIN Protein kinase C-binding protein NELL2 OS=Bos taurus OX=9913 GN=NELL2 PE=4 SV=1	2	26	26	26	20	23	22	20	23	22	20	23	22	46.4	46.4	46.4	91.269	816	816;741	0	216.86	By MS/MS	By MS/MS	By MS/MS	33.9	38.6	38.1	2519500000	695090000	841470000	982970000	62988000	17377000	21037000	24574000	696140000	764670000	784210000	20	24	28	72
A6QR35;A0A3Q1M8R7;A0A3Q1NFI0	A6QR35	3;1;1	3;1;1	3;1;1	tr|A6QR35|A6QR35_BOVIN Secretory carrier-associated membrane protein OS=Bos taurus OX=9913 GN=SCAMP2 PE=1 SV=1	3	3	3	3	3	3	3	3	3	3	3	3	3	14	14	14	36.703	328	328;330;344	0	52.708	By MS/MS	By MS/MS	By MS/MS	14	14	14	138420000	36242000	51438000	50744000	15380000	4026800	5715300	5638300	38114000	42263000	43126000	2	3	4	9
A6YT15	A6YT15	1	1	1	tr|A6YT15|A6YT15_BOVIN C-C motif chemokine OS=Bos taurus OX=9913 GN=CCL28 PE=2 SV=1	1	1	1	1	1	0	1	1	0	1	1	0	1	11.6	11.6	11.6	14.556	129	129	0.038741	0.52416	By MS/MS		By matching	11.6	0	11.6	19069000	9484200	0	9585100	3178200	1580700	0	1597500	9484200	0	7829400	1	0	0	1
Q3ZBH3;A7E3T1	Q3ZBH3;A7E3T1	2;2	2;2	2;2	sp|Q3ZBH3|CD151_BOVIN CD151 antigen OS=Bos taurus OX=9913 GN=CD151 PE=2 SV=1;tr|A7E3T1|A7E3T1_BOVIN Tetraspanin OS=Bos taurus OX=9913 GN=CD151 PE=2 SV=1	2	2	2	2	2	2	2	2	2	2	2	2	2	12.3	12.3	12.3	27.986	253	253;315	0	7.9255	By MS/MS	By MS/MS	By matching	12.3	12.3	12.3	126260000	33287000	44848000	48126000	10522000	2773900	3737300	4010500	33285000	39967000	39289000	2	3	0	5
A7E3W2	A7E3W2	7	7	7	sp|A7E3W2|LG3BP_BOVIN Galectin-3-binding protein OS=Bos taurus OX=9913 GN=LGALS3BP PE=1 SV=1	1	7	7	7	6	6	7	6	6	7	6	6	7	16.4	16.4	16.4	62.126	555	555	0	67.977	By MS/MS	By MS/MS	By MS/MS	12.8	12.8	16.4	736220000	213820000	222860000	299540000	33465000	9718900	10130000	13616000	217930000	193460000	245600000	8	8	9	25
A7MB70	A7MB70	2	2	2	sp|A7MB70|SEM3C_BOVIN Semaphorin-3C OS=Bos taurus OX=9913 GN=SEMA3C PE=2 SV=1	1	2	2	2	2	2	2	2	2	2	2	2	2	3.1	3.1	3.1	85.236	751	751	0	2.526	By matching	By MS/MS	By MS/MS	3.1	3.1	3.1	35545000	9667700	13330000	12547000	911400	247890	341790	321730	10385000	11365000	10039000	0	2	1	3
A7MBH9;A0A3Q1LFW2;P04695;P0C7Q4;P04696;G5E5B6	A7MBH9	6;2;2;2;2;2	1;0;0;0;0;0	1;0;0;0;0;0	tr|A7MBH9|A7MBH9_BOVIN GNAI2 protein OS=Bos taurus OX=9913 GN=GNAI2 PE=2 SV=1	6	6	1	1	5	6	6	1	1	1	1	1	1	18.6	3.7	3.7	40.477	355	355;346;350;354;354;354	0.0071124	1.2137	By matching	By matching	By MS/MS	16.1	18.6	18.6	13295000	3061000	6983200	3250800	782060	180060	410780	191220	3857300	5498300	2580100	0	0	1	1
A7MBJ3	A7MBJ3	1	1	1	tr|A7MBJ3|A7MBJ3_BOVIN alpha-1,2-Mannosidase OS=Bos taurus OX=9913 GN=EDEM2 PE=2 SV=1	1	1	1	1	1	1	1	1	1	1	1	1	1	2.9	2.9	2.9	64.858	578	578	0.0070423	1.1345	By matching	By matching	By MS/MS	2.9	2.9	2.9	99453000	42330000	21903000	35221000	4520600	1924100	995570	1600900	36186000	24565000	29855000	0	0	1	1
A7YY28	A7YY28	6	6	6	sp|A7YY28|ABHEB_BOVIN Protein ABHD14B OS=Bos taurus OX=9913 GN=ABHD14B PE=2 SV=1	1	6	6	6	6	6	6	6	6	6	6	6	6	39.5	39.5	39.5	22.455	210	210	0	43.541	By MS/MS	By MS/MS	By MS/MS	39.5	39.5	39.5	282530000	64284000	117870000	100380000	23545000	5357000	9822400	8365100	97930000	81735000	63026000	5	6	5	16
A7Z014;Q6B855	A7Z014;Q6B855	7;5	7;5	7;5	tr|A7Z014|A7Z014_BOVIN TKT protein OS=Bos taurus OX=9913 GN=TKT PE=1 SV=1;sp|Q6B855|TKT_BOVIN Transketolase OS=Bos taurus OX=9913 GN=TKT PE=2 SV=1	2	7	7	7	5	7	4	5	7	4	5	7	4	18.8	18.8	18.8	67.797	623	623;623	0	25.926	By MS/MS	By MS/MS	By MS/MS	14.4	18.8	11.6	174990000	41752000	89021000	44221000	6730500	1605800	3423900	1700800	49233000	61354000	43803000	2	6	4	12
Q58DV1;A7Z024	Q58DV1;A7Z024	3;3	3;3	3;3	tr|Q58DV1|Q58DV1_BOVIN Protein XRP2 OS=Bos taurus OX=9913 GN=RP2 PE=2 SV=1;tr|A7Z024|A7Z024_BOVIN Protein XRP2 OS=Bos taurus OX=9913 GN=RP2 PE=2 SV=1	2	3	3	3	3	3	3	3	3	3	3	3	3	8.7	8.7	8.7	34.538	310	310;350	0	3.9492	By MS/MS	By MS/MS	By MS/MS	8.7	8.7	8.7	60880000	15718000	24782000	20380000	5073400	1309800	2065200	1698400	15452000	22168000	16816000	2	3	3	8
P68252;A7Z057	P68252;A7Z057	3;3	1;1	1;1	sp|P68252|1433G_BOVIN 14-3-3 protein gamma OS=Bos taurus OX=9913 GN=YWHAG PE=1 SV=2;tr|A7Z057|A7Z057_BOVIN 14-3-3 protein gamma OS=Bos taurus OX=9913 GN=YWHAG PE=2 SV=1	2	3	1	1	3	3	3	1	1	1	1	1	1	13	5.7	5.7	28.252	247	247;247	0.0014535	1.4938	By matching	By MS/MS	By matching	13	13	13	12761000	3005400	5198500	4557500	797590	187840	324900	284850	3107900	4791000	3459000	0	1	0	1
A8E4P3	A8E4P3	3	3	3	tr|A8E4P3|A8E4P3_BOVIN STOM protein OS=Bos taurus OX=9913 GN=STOM PE=2 SV=1	1	3	3	3	3	3	3	3	3	3	3	3	3	11.3	11.3	11.3	31.288	284	284	0	6.6824	By MS/MS	By MS/MS	By MS/MS	11.3	11.3	11.3	212960000	53386000	86361000	73209000	14197000	3559100	5757400	4880600	51023000	78253000	60825000	2	2	2	6
A8E654;F1N6W9	A8E654;F1N6W9	12;12	12;12	12;12	tr|A8E654|A8E654_BOVIN COL18A1 protein OS=Bos taurus OX=9913 GN=COL18A1 PE=2 SV=1;tr|F1N6W9|F1N6W9_BOVIN Uncharacterized protein OS=Bos taurus OX=9913 GN=COL18A1 PE=4 SV=3	2	12	12	12	11	10	12	11	10	12	11	10	12	10.2	10.2	10.2	135.07	1329	1329;1514	0	25.464	By MS/MS	By MS/MS	By MS/MS	9.5	9.5	10.2	491750000	158520000	146950000	186290000	8627200	2781000	2578100	3268200	149720000	141770000	150060000	6	8	11	25
A8YXY3	A8YXY3	5	5	5	sp|A8YXY3|SEP15_BOVIN Selenoprotein F OS=Bos taurus OX=9913 GN=SELENOF PE=2 SV=2	1	5	5	5	5	4	5	5	4	5	5	4	5	31.5	31.5	31.5	17.974	162	162	0	67.5	By MS/MS	By MS/MS	By MS/MS	31.5	23.5	31.5	799240000	224300000	252440000	322500000	88804000	24923000	28049000	35833000	218590000	246450000	247510000	4	3	6	13
Q28193;B0JYR0;A0A3Q1M727	Q28193;B0JYR0;A0A3Q1M727	3;3;2	3;3;2	3;3;2	sp|Q28193|FURIN_BOVIN Furin OS=Bos taurus OX=9913 GN=FURIN PE=1 SV=1;tr|B0JYR0|B0JYR0_BOVIN Furin OS=Bos taurus OX=9913 GN=FURIN PE=2 SV=1;tr|A0A3Q1M727|A0A3Q1M727_BOVIN Furin OS=Bos taurus OX=9913 GN=FURIN PE=4 SV=1	3	3	3	3	1	2	3	1	2	3	1	2	3	6	6	6	87.25	797	797;797;760	0	3.6228	By matching	By MS/MS	By MS/MS	2.5	4.1	6	36593000	7774700	6064200	22754000	1143500	242960	189510	711070	12517000	10050000	9195200	0	2	2	4
C4T7Z1	C4T7Z1	5	5	5	tr|C4T7Z1|C4T7Z1_BOVIN Lymphocyte antigen 96 OS=Bos taurus OX=9913 GN=LY96 PE=2 SV=1	1	5	5	5	5	4	4	5	4	4	5	4	4	32.5	32.5	32.5	18.958	160	160	0	19.026	By MS/MS	By MS/MS	By MS/MS	32.5	26.2	26.2	368710000	138010000	117590000	113110000	36871000	13801000	11759000	11311000	122100000	112610000	100430000	5	3	4	12
C4T8B4	C4T8B4	3	3	3	tr|C4T8B4|C4T8B4_BOVIN Pentaxin OS=Bos taurus OX=9913 GN=CRP PE=2 SV=1	1	3	3	3	3	2	3	3	2	3	3	2	3	14.3	14.3	14.3	25.292	224	224	0	4.1416	By MS/MS	By matching	By MS/MS	14.3	8.9	14.3	162850000	40034000	38894000	83925000	23265000	5719100	5556300	11989000	38840000	41410000	62976000	1	0	3	4
E1B6X6	E1B6X6	1	1	1	tr|E1B6X6|E1B6X6_BOVIN Uncharacterized protein OS=Bos taurus OX=9913 GN=BAZ1B PE=4 SV=3	1	1	1	1	1	1	1	1	1	1	1	1	1	0.7	0.7	0.7	170.57	1482	1482	0.021108	0.83334	By MS/MS	By matching	By matching	0.7	0.7	0.7	192420000	45307000	64676000	82440000	2499000	588400	839950	1070600	43639000	60833000	65775000	1	0	0	1
E1B6Z6	E1B6Z6	5	5	5	tr|E1B6Z6|E1B6Z6_BOVIN Lipocalin 2 OS=Bos taurus OX=9913 GN=LCN2 PE=1 SV=2	1	5	5	5	4	4	5	4	4	5	4	4	5	33.5	33.5	33.5	22.983	200	200	0	122.89	By MS/MS	By MS/MS	By MS/MS	29.5	29.5	33.5	2135300000	559820000	676470000	898960000	177940000	46652000	56373000	74913000	605730000	585510000	705360000	5	4	6	15
E1B726;A7E350	E1B726;A7E350	22;16	22;16	1;1	tr|E1B726|E1B726_BOVIN Plasminogen OS=Bos taurus OX=9913 GN=PLG PE=3 SV=2;tr|A7E350|A7E350_BOVIN PLG protein OS=Bos taurus OX=9913 GN=PLG PE=2 SV=1	2	22	22	1	17	20	21	17	20	21	1	1	1	38.5	38.5	2.6	91.242	812	812;724	0	67.719	By MS/MS	By MS/MS	By MS/MS	29.8	32.4	34.7	1007100000	275120000	357160000	374860000	20143000	5502300	7143300	7497300	293290000	302090000	304030000	14	15	15	44
E1BA17;A0A3Q1N775	E1BA17;A0A3Q1N775	22;20	22;20	22;20	tr|E1BA17|E1BA17_BOVIN Collagen type XIV alpha 1 chain OS=Bos taurus OX=9913 GN=COL14A1 PE=1 SV=2;tr|A0A3Q1N775|A0A3Q1N775_BOVIN Collagen type XIV alpha 1 chain OS=Bos taurus OX=9913 PE=4 SV=1	2	22	22	22	16	20	21	16	20	21	16	20	21	15.7	15.7	15.7	193.77	1800	1800;1708	0	84.318	By MS/MS	By MS/MS	By MS/MS	11.1	14.7	14.7	807900000	215740000	256910000	335250000	10358000	2765900	3293700	4298100	253300000	223720000	241370000	14	15	21	50
E1BA29;P38408;A0A3Q1MUH6	E1BA29	4;1;1	4;1;1	2;0;0	tr|E1BA29|E1BA29_BOVIN G protein subunit alpha q OS=Bos taurus OX=9913 GN=GNAQ PE=4 SV=1	3	4	4	2	2	3	3	2	3	3	1	1	2	14.8	14.8	8.6	42.142	359	359;355;357	0	7.2069	By MS/MS	By MS/MS	By MS/MS	8.1	9.7	11.7	99547000	18760000	56105000	24681000	5239300	987390	2952900	1299000	26943000	44888000	17058000	2	2	0	4
E1BB36	E1BB36	1	1	1	tr|E1BB36|E1BB36_BOVIN Mannosyl (alpha-1,6-)-glycoprotein beta-1,2-N-acetylglucosaminyltransferase OS=Bos taurus OX=9913 GN=MGAT2 PE=4 SV=3	1	1	1	1	1	0	0	1	0	0	1	0	0	2.9	2.9	2.9	51.66	446	446	0.0014728	1.6631	By MS/MS			2.9	0	0	0	0	0	0	0	0	0	0	0	0	0	1	0	0	1
E1BBP4	E1BBP4	2	2	2	tr|E1BBP4|E1BBP4_BOVIN Tyrosine-protein kinase receptor OS=Bos taurus OX=9913 GN=DDR1 PE=3 SV=3	1	2	2	2	1	1	2	1	1	2	1	1	2	3.5	3.5	3.5	101.24	915	915	0	3.919	By MS/MS	By MS/MS	By MS/MS	2.2	2.2	3.5	13532000	3754500	5032300	4745300	346980	96269	129030	121670	3754500	4481800	3876100	1	1	2	4
E1BBX5	E1BBX5	1	1	1	tr|E1BBX5|E1BBX5_BOVIN Aldehyde oxidase 3L1 OS=Bos taurus OX=9913 GN=AOX2 PE=2 SV=3	1	1	1	1	1	1	1	1	1	1	1	1	1	0.7	0.7	0.7	148.22	1342	1342	0.029851	0.64285	By matching	By MS/MS	By MS/MS	0.7	0.7	0.7	22490000	7738500	6932900	7818600	303920	104570	93688	105660	7738500	6174600	6386500	0	1	1	2
E1BCI3;A0A3Q1MAK8	E1BCI3;A0A3Q1MAK8	7;6	7;6	7;6	tr|E1BCI3|E1BCI3_BOVIN Solute carrier family 7 member 4 OS=Bos taurus OX=9913 GN=SLC7A4 PE=4 SV=1;tr|A0A3Q1MAK8|A0A3Q1MAK8_BOVIN Solute carrier family 7 member 4 OS=Bos taurus OX=9913 GN=SLC7A4 PE=4 SV=1	2	7	7	7	7	7	6	7	7	6	7	7	6	15.1	15.1	15.1	67.34	629	629;764	0	73.431	By MS/MS	By MS/MS	By MS/MS	15.1	15.1	12.1	900530000	328310000	289590000	282630000	42882000	15634000	13790000	13458000	250120000	226080000	232090000	14	12	11	37
E1BEC6	E1BEC6	4	4	4	tr|E1BEC6|E1BEC6_BOVIN Uncharacterized protein OS=Bos taurus OX=9913 GN=ADGRF1 PE=3 SV=2	1	4	4	4	2	2	3	2	2	3	2	2	3	5.2	5.2	5.2	105.14	942	942	0	4.9836	By MS/MS	By MS/MS	By MS/MS	2.2	3.3	3.2	55891000	13182000	26466000	16243000	2070000	488220	980220	601600	17042000	19310000	13669000	2	1	3	6
Q8MI28;E1BES3	Q8MI28;E1BES3	1;1	1;1	1;1	sp|Q8MI28|LBN_BOVIN Limbin OS=Bos taurus OX=9913 GN=EVC2 PE=2 SV=1;tr|E1BES3|E1BES3_BOVIN Limbin OS=Bos taurus OX=9913 GN=EVC2 PE=4 SV=3	2	1	1	1	1	1	1	1	1	1	1	1	1	1	1	1	137.81	1209	1209;1300	0.037667	0.54273	By MS/MS	By matching	By MS/MS	1	1	1	28388000	8241600	7702900	12444000	481150	139690	130560	210910	8241600	6860300	10164000	1	0	1	2
E1BEV7;F1MF35	E1BEV7	7;1	7;1	7;1	tr|E1BEV7|E1BEV7_BOVIN Metalloendopeptidase OS=Bos taurus OX=9913 GN=BMP1 PE=4 SV=3	2	7	7	7	5	7	4	5	7	4	5	7	4	9.7	9.7	9.7	111.77	988	988;1020	0	8.8621	By MS/MS	By MS/MS	By MS/MS	6.5	9.7	4.7	85485000	32109000	30584000	22792000	1643900	617470	588150	438310	29891000	23000000	25073000	3	4	1	8
E1BFV9	E1BFV9	1	1	1	tr|E1BFV9|E1BFV9_BOVIN Uncharacterized protein OS=Bos taurus OX=9913 GN=GRID2IP PE=4 SV=3	1	1	1	1	0	1	0	0	1	0	0	1	0	0.7	0.7	0.7	132.49	1210	1210	0.031056	0.64155		By MS/MS		0	0.7	0	11713000	0	11713000	0	221000	0	221000	0	0	10432000	0	0	0	0	0
E1BG25	E1BG25	1	1	1	tr|E1BG25|E1BG25_BOVIN Uncharacterized protein OS=Bos taurus OX=9913 GN=MELTF PE=3 SV=1	1	1	1	1	1	1	1	1	1	1	1	1	1	1.5	1.5	1.5	80.693	739	739	0.048578	0.44898	By matching	By MS/MS	By matching	1.5	1.5	1.5	21528000	7771600	7039900	6716400	525070	189550	171710	163820	7194100	6289200	6044400	0	1	0	1
E1BGX8	E1BGX8	28	28	28	tr|E1BGX8|E1BGX8_BOVIN HHIP like 2 OS=Bos taurus OX=9913 GN=HHIPL2 PE=4 SV=2	1	28	28	28	27	26	26	27	26	26	27	26	26	39.8	39.8	39.8	85.946	766	766	0	271.88	By MS/MS	By MS/MS	By MS/MS	38.5	37.1	36.9	6952200000	2015100000	2759000000	2178200000	182950000	53028000	72605000	57320000	2046900000	2319300000	1833800000	34	45	35	114
E1BHY6;A0A3Q1N2T2	E1BHY6;A0A3Q1N2T2	12;6	12;6	12;6	tr|E1BHY6|E1BHY6_BOVIN Granulin precursor OS=Bos taurus OX=9913 GN=GRN PE=4 SV=3;tr|A0A3Q1N2T2|A0A3Q1N2T2_BOVIN Granulin precursor OS=Bos taurus OX=9913 GN=GRN PE=4 SV=1	2	12	12	12	11	11	12	11	11	12	11	11	12	34.2	34.2	34.2	63.086	587	587;542	0	75.938	By MS/MS	By MS/MS	By MS/MS	31.7	31.7	34.2	693140000	196870000	241610000	254660000	28881000	8203100	10067000	10611000	192390000	218020000	209650000	14	14	14	42
E1BI42	E1BI42	1	1	1	tr|E1BI42|E1BI42_BOVIN Coiled-coil domain containing 158 OS=Bos taurus OX=9913 GN=CCDC158 PE=4 SV=3	1	1	1	1	0	1	0	0	1	0	0	1	0	1	1	1	120.34	1050	1050	0.021684	0.73507		By MS/MS		0	1	0	44520000	0	44520000	0	645220	0	645220	0	0	39651000	0	0	1	0	1
E1BIA2	E1BIA2	1	1	1	tr|E1BIA2|E1BIA2_BOVIN Uncharacterized protein OS=Bos taurus OX=9913 GN=PRRG4 PE=4 SV=1	1	1	1	1	1	1	0	1	1	0	1	1	0	5.3	5.3	5.3	25.975	228	228	0.016	0.86507	By MS/MS	By MS/MS		5.3	5.3	0	0	0	0	0	0	0	0	0	0	0	0	1	1	0	2
E1BIX3	E1BIX3	4	4	4	tr|E1BIX3|E1BIX3_BOVIN Uncharacterized protein OS=Bos taurus OX=9913 GN=CAPN7 PE=3 SV=2	1	4	4	4	2	2	3	2	2	3	2	2	3	6.6	6.6	6.6	92.556	813	813	0	12.063	By matching	By MS/MS	By MS/MS	3.2	3.6	4.4	75180000	10809000	38711000	25661000	1503600	216170	774210	513210	17549000	24400000	24297000	0	2	3	5
E1BJ18	E1BJ18	2	2	2	tr|E1BJ18|E1BJ18_BOVIN Calpain 6 OS=Bos taurus OX=9913 GN=CAPN6 PE=3 SV=1	1	2	2	2	2	2	2	2	2	2	2	2	2	3.9	3.9	3.9	74.979	641	641	0	3.8002	By MS/MS	By MS/MS	By MS/MS	3.9	3.9	3.9	38634000	13258000	15175000	10202000	1170700	401740	459850	309140	14017000	12397000	8691400	2	2	2	6
Q1RMV1;E1BJ42	Q1RMV1;E1BJ42	6;6	6;6	6;6	tr|Q1RMV1|Q1RMV1_BOVIN Endoglin OS=Bos taurus OX=9913 GN=ENG PE=2 SV=1;tr|E1BJ42|E1BJ42_BOVIN Uncharacterized protein OS=Bos taurus OX=9913 GN=ENG PE=4 SV=3	2	6	6	6	5	6	6	5	6	6	5	6	6	11.9	11.9	11.9	69.902	647	647;650	0	14.842	By MS/MS	By MS/MS	By MS/MS	9.4	11.9	11.9	320850000	92666000	111810000	116380000	15279000	4412700	5324200	5541700	94540000	101730000	91034000	4	7	4	15
E1BJ49	E1BJ49	1	1	1	tr|E1BJ49|E1BJ49_BOVIN Uncharacterized protein OS=Bos taurus OX=9913 GN=MASP2 PE=3 SV=3	1	1	1	1	1	0	1	1	0	1	1	0	1	2.2	2.2	2.2	76.384	686	686	0	2.93	By MS/MS		By MS/MS	2.2	0	2.2	0	0	0	0	0	0	0	0	0	0	0	1	0	1	2
E1BJ75;A0A3Q1MHP8	E1BJ75;A0A3Q1MHP8	4;3	4;3	4;3	tr|E1BJ75|E1BJ75_BOVIN Uncharacterized protein OS=Bos taurus OX=9913 GN=CRTAP PE=4 SV=1;tr|A0A3Q1MHP8|A0A3Q1MHP8_BOVIN Uncharacterized protein OS=Bos taurus OX=9913 PE=4 SV=1	2	4	4	4	3	4	3	3	4	3	3	4	3	11	11	11	46.846	401	401;377	0	5.4369	By MS/MS	By MS/MS	By MS/MS	7.2	11	7.2	84978000	25993000	35501000	23484000	3399100	1039700	1420100	939350	25006000	30904000	20884000	2	4	2	8
E1BJV0	E1BJV0	5	5	4	tr|E1BJV0|E1BJV0_BOVIN EH domain containing 4 OS=Bos taurus OX=9913 GN=EHD4 PE=3 SV=1	1	5	5	4	4	5	4	4	5	4	3	4	3	11.5	11.5	9.8	61.024	540	540	0	16.915	By matching	By MS/MS	By MS/MS	9.3	11.5	9.6	103530000	29782000	46407000	27341000	3451000	992730	1546900	911370	30607000	35510000	27329000	0	5	0	5
E1BJY4	E1BJY4	2	2	2	tr|E1BJY4|E1BJY4_BOVIN Platelet derived growth factor C OS=Bos taurus OX=9913 GN=PDGFC PE=3 SV=3	1	2	2	2	1	1	2	1	1	2	1	1	2	7.1	7.1	7.1	44.182	397	397	0	2.6934	By MS/MS	By MS/MS	By MS/MS	4.5	4.5	7.1	26972000	8631500	5240300	13100000	1284400	411020	249540	623810	11559000	6249900	6190600	1	1	2	4
E1BKK9	E1BKK9	1	1	1	tr|E1BKK9|E1BKK9_BOVIN Selenoprotein M OS=Bos taurus OX=9913 GN=SELENOM PE=1 SV=3	1	1	1	1	1	1	1	1	1	1	1	1	1	10.5	10.5	10.5	15.756	143	143	0	13.131	By MS/MS	By MS/MS	By MS/MS	10.5	10.5	10.5	68148000	20632000	23887000	23629000	8518500	2579000	2985900	2953700	20632000	21274000	19301000	1	1	2	4
E1BKM4	E1BKM4	9	9	9	tr|E1BKM4|E1BKM4_BOVIN Programmed cell death 6 interacting protein OS=Bos taurus OX=9913 GN=PDCD6IP PE=1 SV=3	1	9	9	9	7	5	6	7	5	6	7	5	6	12.2	12.2	12.2	96.876	875	875	0	15.484	By MS/MS	By MS/MS	By MS/MS	10.1	6.7	7.9	83413000	40180000	22082000	21151000	1774700	854900	469830	450010	23949000	29121000	24053000	4	4	5	13
E1BM66	E1BM66	1	1	1	tr|E1BM66|E1BM66_BOVIN Nuclear receptor binding SET domain protein 1 OS=Bos taurus OX=9913 GN=NSD1 PE=4 SV=2	1	1	1	1	1	1	1	1	1	1	1	1	1	0.3	0.3	0.3	296.64	2698	2698	0.020806	0.78124	By MS/MS	By matching	By MS/MS	0.3	0.3	0.3	365330000	99041000	165010000	101280000	2647300	717690	1195800	733910	99041000	146960000	82728000	1	0	1	2
E1BM92	E1BM92	6	6	6	tr|E1BM92|E1BM92_BOVIN Prominin 2 OS=Bos taurus OX=9913 GN=PROM2 PE=4 SV=2	1	6	6	6	5	4	5	5	4	5	5	4	5	8.9	8.9	8.9	91.52	833	833	0	19.553	By MS/MS	By MS/MS	By MS/MS	7.3	7.3	8.9	188110000	55623000	50025000	82458000	5374400	1589200	1429300	2355900	64065000	43803000	59662000	3	2	5	10
E1BMJ0	E1BMJ0	13	13	1	tr|E1BMJ0|E1BMJ0_BOVIN Uncharacterized protein OS=Bos taurus OX=9913 GN=SERPING1 PE=3 SV=3	1	13	13	1	12	12	13	12	12	13	1	0	1	33.1	33.1	5.1	51.772	468	468	0	323.31	By MS/MS	By MS/MS	By MS/MS	31.2	28	33.1	5649600000	1752400000	1861300000	2036000000	282480000	87618000	93063000	101800000	1658000000	1552100000	1666100000	21	20	24	65
E1BMX0	E1BMX0	6	1	1	tr|E1BMX0|E1BMX0_BOVIN Uncharacterized protein OS=Bos taurus OX=9913 GN=KRAS PE=4 SV=3	1	6	1	1	5	5	6	1	0	1	1	0	1	46	6.3	6.3	21.642	189	189	0.040621	0.48445	By MS/MS	By matching	By matching	38.1	39.7	46	8231900	3751900	0	4480000	914660	416880	0	497780	3751900	0	3659400	1	0	0	1
E1BMZ0	E1BMZ0	1	1	1	tr|E1BMZ0|E1BMZ0_BOVIN Uncharacterized protein OS=Bos taurus OX=9913 GN=EFCAB7 PE=4 SV=2	1	1	1	1	1	1	0	1	1	0	1	1	0	2.4	2.4	2.4	71.637	629	629	0.0096286	1.0157	By matching	By MS/MS		2.4	2.4	0	3385500000	1925700000	1459700000	0	91499000	52047000	39453000	0	1925700000	1300100000	0	0	1	0	1
E1BNA4	E1BNA4	1	1	1	tr|E1BNA4|E1BNA4_BOVIN Uncharacterized protein OS=Bos taurus OX=9913 GN=SORCS3 PE=4 SV=3	1	1	1	1	1	1	1	1	1	1	1	1	1	1.2	1.2	1.2	135.69	1222	1222	0.022843	0.7277	By MS/MS	By matching	By matching	1.2	1.2	1.2	117890000	39852000	32456000	45582000	2143400	724580	590100	828760	40811000	30530000	34649000	1	0	0	1
E1BNW4	E1BNW4	13	13	13	tr|E1BNW4|E1BNW4_BOVIN Transmembrane channel-like protein OS=Bos taurus OX=9913 GN=TMC4 PE=3 SV=3	1	13	13	13	12	12	12	12	12	12	12	12	12	22.3	22.3	22.3	78.588	705	705	0	57.928	By MS/MS	By MS/MS	By MS/MS	21.1	20.4	21.1	811330000	287990000	232150000	291190000	30049000	10666000	8598000	10785000	289780000	202660000	240150000	14	12	15	41
P11023;E1BNX1	P11023;E1BNX1	3;3	1;1	1;1	sp|P11023|RAB3A_BOVIN Ras-related protein Rab-3A OS=Bos taurus OX=9913 GN=RAB3A PE=1 SV=3;tr|E1BNX1|E1BNX1_BOVIN Ras-related protein Rab-3A OS=Bos taurus OX=9913 GN=RAB3D PE=4 SV=2	2	3	1	1	3	3	3	1	1	1	1	1	1	14.1	6.8	6.8	24.954	220	220;231	0	5.4713	By MS/MS	By MS/MS	By MS/MS	14.1	14.1	14.1	174660000	48584000	66172000	59900000	13435000	3737200	5090200	4607700	48584000	58934000	48928000	1	1	1	3
E1BP91	E1BP91	6	6	6	tr|E1BP91|E1BP91_BOVIN Aminopeptidase OS=Bos taurus OX=9913 GN=NPEPPS PE=1 SV=2	1	6	6	6	4	4	6	4	4	6	4	4	6	7.8	7.8	7.8	103.6	921	921	0	7.0076	By MS/MS	By MS/MS	By MS/MS	5.9	5.9	7.8	110180000	35777000	39250000	35154000	2295400	745350	817700	732380	38350000	32847000	28251000	3	3	4	10
E1BPS7	E1BPS7	1	1	1	tr|E1BPS7|E1BPS7_BOVIN Uncharacterized protein OS=Bos taurus OX=9913 GN=POGZ PE=4 SV=2	1	1	1	1	1	1	1	1	1	1	1	1	1	0.7	0.7	0.7	142.8	1287	1287	0.038554	0.50916	By matching	By MS/MS	By MS/MS	0.7	0.7	0.7	20556000	8128600	5665300	6761900	387850	153370	106890	127580	8128600	5045600	5523300	0	1	1	2
E1BQ28	E1BQ28	2	2	2	tr|E1BQ28|E1BQ28_BOVIN Uncharacterized protein OS=Bos taurus OX=9913 GN=SLC39A8 PE=4 SV=1	1	2	2	2	2	2	2	2	2	2	2	2	2	6.5	6.5	6.5	49.818	461	461	0	2.7162	By MS/MS	By MS/MS	By MS/MS	6.5	6.5	6.5	212680000	41837000	132310000	38530000	42536000	8367400	26463000	7706000	60617000	70833000	59700000	1	3	1	5
F1MD24;E1BLB0	F1MD24	8;1	8;1	8;1	tr|F1MD24|F1MD24_BOVIN Solute carrier family 5 member 1 OS=Bos taurus OX=9913 GN=SLC5A1 PE=1 SV=2	2	8	8	8	7	8	8	7	8	8	7	8	8	12.7	12.7	12.7	73.102	664	664;660	0	38.024	By MS/MS	By MS/MS	By MS/MS	12.5	12.7	12.7	440920000	125670000	151170000	164090000	20042000	5712300	6871200	7458500	131520000	131060000	131760000	6	8	9	23
P27214;F1MUN7;F1MD66	P27214;F1MUN7;F1MD66	6;6;6	6;6;6	6;6;6	sp|P27214|ANX11_BOVIN Annexin A11 OS=Bos taurus OX=9913 GN=ANXA11 PE=1 SV=1;tr|F1MUN7|F1MUN7_BOVIN Annexin OS=Bos taurus OX=9913 GN=ANXA11 PE=3 SV=3;tr|F1MD66|F1MD66_BOVIN Annexin OS=Bos taurus OX=9913 GN=ANXA11 PE=3 SV=3	3	6	6	6	6	3	6	6	3	6	6	3	6	16.7	16.7	16.7	54.018	503	503;503;505	0	16.734	By MS/MS	By MS/MS	By MS/MS	16.7	8	16.7	130000000	56377000	19134000	54490000	6842100	2967200	1007000	2867900	42942000	41554000	33431000	4	1	4	9
F1MD77	F1MD77	15	15	15	tr|F1MD77|F1MD77_BOVIN Uncharacterized protein OS=Bos taurus OX=9913 GN=LAMC1 PE=1 SV=2	1	15	15	15	13	12	14	13	12	14	13	12	14	13.9	13.9	13.9	177.69	1608	1608	0	64.41	By MS/MS	By MS/MS	By MS/MS	11.7	10.9	13	354010000	115810000	97237000	140960000	4916800	1608400	1350500	1957800	114560000	94380000	108610000	12	8	13	33
F1MDQ6	F1MDQ6	1	1	1	tr|F1MDQ6|F1MDQ6_BOVIN Protein kinase cGMP-dependent 2 OS=Bos taurus OX=9913 GN=PRKG2 PE=4 SV=3	1	1	1	1	1	1	1	1	1	1	1	1	1	1.8	1.8	1.8	87.245	762	762	0	8.2829	By MS/MS	By MS/MS	By MS/MS	1.8	1.8	1.8	103270000	26377000	42428000	34470000	2518900	643350	1034800	840720	26377000	37787000	28156000	1	1	1	3
Q5GJ77;F1MDT6;A0A3Q1MDH7	Q5GJ77;F1MDT6;A0A3Q1MDH7	2;2;1	2;2;1	2;2;1	sp|Q5GJ77|GPAT1_BOVIN Glycerol-3-phosphate acyltransferase 1, mitochondrial OS=Bos taurus OX=9913 GN=GPAM PE=2 SV=1;tr|F1MDT6|F1MDT6_BOVIN Glycerol-3-phosphate acyltransferase 1, mitochondrial OS=Bos taurus OX=9913 GN=GPAM PE=3 SV=1;tr|A0A3Q1MDH7|A0A3Q1MDH	3	2	2	2	1	2	0	1	2	0	1	2	0	3.8	3.8	3.8	93.143	825	825;825;754	0.0014793	1.682	By matching	By MS/MS		1.5	3.8	0	12406000	1541500	10864000	0	326460	40565	285900	0	2698100	8519200	0	0	2	0	2
Q3T0L5;F1MEP6	Q3T0L5;F1MEP6	3;3	3;3	3;3	sp|Q3T0L5|EPCAM_BOVIN Epithelial cell adhesion molecule OS=Bos taurus OX=9913 GN=EPCAM PE=2 SV=1;tr|F1MEP6|F1MEP6_BOVIN Epithelial cell adhesion molecule OS=Bos taurus OX=9913 GN=EPCAM PE=4 SV=1	2	3	3	3	2	3	2	2	3	2	2	3	2	12.4	12.4	12.4	34.859	314	314;314	0	4.6823	By MS/MS	By MS/MS	By MS/MS	8	12.4	8	41970000	12392000	13449000	16128000	3228400	953250	1034600	1240600	12176000	12238000	13131000	1	2	2	5
F1MER7	F1MER7	33	33	33	tr|F1MER7|F1MER7_BOVIN Heparan sulfate proteoglycan 2 OS=Bos taurus OX=9913 GN=HSPG2 PE=1 SV=2	1	33	33	33	27	30	26	27	30	26	27	30	26	12.2	12.2	12.2	464.02	4356	4356	0	116.86	By MS/MS	By MS/MS	By MS/MS	9.6	10.8	9	761710000	266530000	250180000	245000000	4279300	1497400	1405500	1376400	241840000	228060000	217250000	30	26	24	80
F1MEW1	F1MEW1	1	1	1	tr|F1MEW1|F1MEW1_BOVIN Uncharacterized protein OS=Bos taurus OX=9913 GN=SEMA3A PE=3 SV=3	1	1	1	1	0	1	0	0	1	0	0	1	0	1.6	1.6	1.6	89.144	772	772	0.0069832	1.1088		By MS/MS		0	1.6	0	0	0	0	0	0	0	0	0	0	0	0	0	1	0	1
F1MEX9	F1MEX9	3	3	3	tr|F1MEX9|F1MEX9_BOVIN Uncharacterized protein OS=Bos taurus OX=9913 GN=ACSL3 PE=4 SV=3	1	3	3	3	2	3	1	2	3	1	2	3	1	5.7	5.7	5.7	80.281	720	720	0.0014903	1.7522	By MS/MS	By MS/MS	By matching	3.9	5.7	1.5	36607000	13184000	18408000	5015500	1076700	387770	541400	147520	10194000	15210000	8270500	1	2	0	3
F1MFP6;Q3T0A9	F1MFP6;Q3T0A9	1;1	1;1	1;1	tr|F1MFP6|F1MFP6_BOVIN Protein shisa-5 OS=Bos taurus OX=9913 GN=SHISA5 PE=4 SV=3;sp|Q3T0A9|SHSA5_BOVIN Protein shisa-5 OS=Bos taurus OX=9913 GN=SHISA5 PE=2 SV=1	2	1	1	1	0	1	1	0	1	1	0	1	1	13.1	13.1	13.1	21.441	199	199;216	0.020888	0.7844		By matching	By MS/MS	0	13.1	13.1	34205000	0	19936000	14269000	8551300	0	4984000	3567300	0	17755000	11655000	0	0	1	1
Q3SZV3;F1MG05	Q3SZV3;F1MG05	3;3	3;3	3;3	sp|Q3SZV3|EF1G_BOVIN Elongation factor 1-gamma OS=Bos taurus OX=9913 GN=EEF1G PE=2 SV=1;tr|F1MG05|F1MG05_BOVIN Eukaryotic translation elongation factor 1 gamma OS=Bos taurus OX=9913 GN=EEF1G PE=4 SV=1	2	3	3	3	2	3	1	2	3	1	2	3	1	8	8	8	50.377	440	440;440	0	2.9539	By matching	By MS/MS	By matching	5.7	8	2.3	35631000	13845000	17258000	4527500	1484600	576890	719100	188650	13783000	8485800	10646000	0	2	0	2
F1MGC2	F1MGC2	3	3	2	tr|F1MGC2|F1MGC2_BOVIN Uncharacterized protein OS=Bos taurus OX=9913 GN=RNASE2 PE=3 SV=3	1	3	3	2	1	3	3	1	3	3	1	2	2	30.4	30.4	19	21.079	184	184	0	17.071	By MS/MS	By MS/MS	By MS/MS	7.6	30.4	30.4	88983000	3066100	54051000	31866000	8898300	306610	5405100	3186600	14152000	38103000	24979000	1	3	2	6
F1MGJ5	F1MGJ5	1	1	1	tr|F1MGJ5|F1MGJ5_BOVIN Uncharacterized protein OS=Bos taurus OX=9913 GN=SEL1L PE=4 SV=3	1	1	1	1	1	1	1	1	1	1	1	1	1	2.5	2.5	2.5	88.718	794	794	0	4.068	By matching	By matching	By MS/MS	2.5	2.5	2.5	23843000	5485600	8020800	10336000	627440	144360	211070	272010	5764300	6577900	8729900	0	0	1	1
F1MGK3	F1MGK3	4	4	4	tr|F1MGK3|F1MGK3_BOVIN Uncharacterized protein OS=Bos taurus OX=9913 GN=ERLEC1 PE=4 SV=2	1	4	4	4	4	4	4	4	4	4	4	4	4	13.8	13.8	13.8	48.806	429	429	0	20.174	By MS/MS	By MS/MS	By MS/MS	13.8	13.8	13.8	159930000	43598000	56813000	59523000	7269700	1981700	2582400	2705600	42529000	50914000	49373000	1	3	2	6
F1MGR1	F1MGR1	4	4	4	tr|F1MGR1|F1MGR1_BOVIN Sodium/nucleoside cotransporter OS=Bos taurus OX=9913 GN=SLC28A3 PE=3 SV=2	1	4	4	4	3	4	4	3	4	4	3	4	4	7.3	7.3	7.3	77.278	697	697	0	24.721	By MS/MS	By MS/MS	By MS/MS	4.4	7.3	7.3	372890000	89454000	159160000	124280000	15537000	3727200	6631800	5178300	94211000	137380000	101130000	2	3	2	7
Q3SZZ9;F1MGU7;A0A3Q1MV91;A0A3Q1N064;P12799	Q3SZZ9;F1MGU7;A0A3Q1MV91;A0A3Q1N064;P12799	23;23;20;20;19	23;23;20;20;19	23;23;20;20;19	tr|Q3SZZ9|Q3SZZ9_BOVIN FGG protein OS=Bos taurus OX=9913 GN=FGG PE=2 SV=1;tr|F1MGU7|F1MGU7_BOVIN Fibrinogen gamma-B chain OS=Bos taurus OX=9913 GN=FGG PE=4 SV=1;tr|A0A3Q1MV91|A0A3Q1MV91_BOVIN Fibrinogen gamma-B chain OS=Bos taurus OX=9913 GN=FGG PE=4 SV=1;	5	23	23	23	21	21	21	21	21	21	21	21	21	58.9	58.9	58.9	49.166	435	435;443;420;426;444	0	323.31	By MS/MS	By MS/MS	By MS/MS	54.9	54	54.9	8117800000	2480400000	2537400000	3099900000	312220000	95399000	97594000	119230000	2580500000	2225600000	2458300000	37	32	35	104
F1MH40	F1MH40	14	2	2	tr|F1MH40|F1MH40_BOVIN Uncharacterized protein OS=Bos taurus OX=9913 PE=1 SV=2	1	14	2	2	13	13	13	2	1	1	2	1	1	52.9	12.9	12.9	26.334	240	240	0	5.8704	By MS/MS	By MS/MS	By MS/MS	52.9	46.2	46.2	17700000	0	6835300	10865000	1475000	0	569600	905430	0	0	8875000	2	1	1	4
F1MHC2	F1MHC2	12	12	12	tr|F1MHC2|F1MHC2_BOVIN Uncharacterized protein OS=Bos taurus OX=9913 GN=STXBP2 PE=1 SV=1	1	12	12	12	6	12	9	6	12	9	6	12	9	28.5	28.5	28.5	66.356	593	593	0	75.949	By MS/MS	By MS/MS	By MS/MS	15.9	28.5	21.4	609000000	129720000	295870000	183400000	18454000	3931000	8965900	5557600	151580000	220620000	166550000	6	16	9	31
P48035;F1MHQ4	P48035;F1MHQ4	1;1	1;1	1;1	sp|P48035|FABP4_BOVIN Fatty acid-binding protein, adipocyte OS=Bos taurus OX=9913 GN=FABP4 PE=2 SV=2;tr|F1MHQ4|F1MHQ4_BOVIN Fatty acid-binding protein, adipocyte OS=Bos taurus OX=9913 GN=FABP4 PE=3 SV=2	2	1	1	1	1	1	1	1	1	1	1	1	1	9.1	9.1	9.1	14.678	132	132;132	0.018592	0.84889	By MS/MS	By MS/MS	By MS/MS	9.1	9.1	9.1	14698000	4544200	4663400	5490400	1837300	568030	582920	686310	4544200	4153300	4484800	1	1	1	3
P28783;F1MHS5	P28783;F1MHS5	4;4	4;4	4;4	sp|P28783|S10A9_BOVIN Protein S100-A9 OS=Bos taurus OX=9913 GN=S100A9 PE=1 SV=3;tr|F1MHS5|F1MHS5_BOVIN Protein S100-A9 OS=Bos taurus OX=9913 GN=S100A9 PE=1 SV=3	2	4	4	4	4	4	4	4	4	4	4	4	4	35.9	35.9	35.9	17.114	156	156;156	0	19.057	By MS/MS	By MS/MS	By MS/MS	35.9	35.9	35.9	714850000	200460000	270890000	243500000	102120000	28638000	38699000	34785000	217000000	232190000	191430000	4	5	5	14
P08169;F1MIE6	P08169;F1MIE6	3;3	3;3	3;3	sp|P08169|MPRI_BOVIN Cation-independent mannose-6-phosphate receptor OS=Bos taurus OX=9913 GN=IGF2R PE=1 SV=2;tr|F1MIE6|F1MIE6_BOVIN Cation-independent mannose-6-phosphate receptor OS=Bos taurus OX=9913 GN=IGF2R PE=4 SV=3	2	3	3	3	2	2	3	2	2	3	2	2	3	1.9	1.9	1.9	274.53	2499	2499;2499	0	8.6681	By MS/MS	By MS/MS	By MS/MS	1.1	1.1	1.9	27107000	3412000	4686400	19009000	213440	26866	36900	149680	6655100	8140800	8316900	2	2	3	7
F1MIU3	F1MIU3	11	11	11	tr|F1MIU3|F1MIU3_BOVIN Transmembrane channel-like protein OS=Bos taurus OX=9913 GN=TMC5 PE=3 SV=3	1	11	11	11	9	9	11	9	9	11	9	9	11	13.1	13.1	13.1	113.5	993	993	0	27.819	By MS/MS	By MS/MS	By MS/MS	10.1	10.7	13.1	483380000	154210000	148500000	180670000	14648000	4673100	4500000	5474900	162580000	129580000	141890000	10	8	11	29
Q32LP2;F1MJJ8;A0A3Q1MS33	Q32LP2;F1MJJ8;A0A3Q1MS33	11;11;8	3;3;3	3;3;3	sp|Q32LP2|RADI_BOVIN Radixin OS=Bos taurus OX=9913 GN=RDX PE=2 SV=1;tr|F1MJJ8|F1MJJ8_BOVIN Radixin OS=Bos taurus OX=9913 GN=RDX PE=4 SV=1;tr|A0A3Q1MS33|A0A3Q1MS33_BOVIN Radixin OS=Bos taurus OX=9913 GN=RDX PE=4 SV=1	3	11	3	3	11	10	11	3	2	3	3	2	3	19.7	7	7	68.567	583	583;583;550	0	4.0738	By MS/MS	By MS/MS	By MS/MS	19.7	17	19.7	79522000	29925000	17796000	31801000	2485100	935150	556130	993790	26006000	24816000	20928000	2	2	2	6
F1MJQ1;Q3T0F5;A0A3Q1M3F1;A0A3Q1M3K7;A0A3Q1LUM6	F1MJQ1;Q3T0F5;A0A3Q1M3F1;A0A3Q1M3K7;A0A3Q1LUM6	12;11;11;10;9	12;11;11;10;9	12;11;11;10;9	tr|F1MJQ1|F1MJQ1_BOVIN Ras-related protein Rab-7a OS=Bos taurus OX=9913 GN=RAB7A PE=1 SV=1;sp|Q3T0F5|RAB7A_BOVIN Ras-related protein Rab-7a OS=Bos taurus OX=9913 GN=RAB7A PE=2 SV=1;tr|A0A3Q1M3F1|A0A3Q1M3F1_BOVIN Ras-related protein Rab-7a OS=Bos taurus OX=	5	12	12	12	12	12	10	12	12	10	12	12	10	60.4	60.4	60.4	23.516	207	207;207;247;242;282	0	128.1	By MS/MS	By MS/MS	By MS/MS	60.4	60.4	51.7	1689500000	487160000	610980000	591360000	120680000	34797000	43642000	42240000	502990000	509580000	487610000	23	18	14	55
F1MJQ4;G3N2F2;Q3SYY3	F1MJQ4;G3N2F2;Q3SYY3	6;6;5	6;6;5	6;6;5	tr|F1MJQ4|F1MJQ4_BOVIN Uncharacterized protein OS=Bos taurus OX=9913 GN=P4HA2 PE=4 SV=2;tr|G3N2F2|G3N2F2_BOVIN Uncharacterized protein OS=Bos taurus OX=9913 GN=P4HA2 PE=4 SV=1;tr|Q3SYY3|Q3SYY3_BOVIN Prolyl 4-hydroxylase, alpha polypeptide II OS=Bos taurus	3	6	6	6	5	5	4	5	5	4	5	5	4	16.5	16.5	16.5	60.727	533	533;535;487	0	33.313	By MS/MS	By MS/MS	By MS/MS	12	13.9	12	153630000	37493000	56473000	59664000	5121000	1249800	1882400	1988800	45748000	41933000	48843000	4	4	3	11
F1MJW4	F1MJW4	4	3	3	tr|F1MJW4|F1MJW4_BOVIN FAM20A, golgi associated secretory pathway pseudokinase OS=Bos taurus OX=9913 GN=FAM20A PE=4 SV=3	1	4	3	3	3	4	4	2	3	3	2	3	3	10.6	8.4	8.4	59.737	526	526	0	4.2867	By matching	By MS/MS	By MS/MS	8	10.6	10.6	119920000	35229000	40293000	44401000	4441500	1304800	1492300	1644500	38493000	34937000	33952000	0	3	2	5
F1MK52	F1MK52	7	7	7	tr|F1MK52|F1MK52_BOVIN Prominin 1 OS=Bos taurus OX=9913 GN=PROM1 PE=4 SV=3	1	7	7	7	7	6	7	7	6	7	7	6	7	8.7	8.7	8.7	97.833	864	864	0	54.837	By MS/MS	By MS/MS	By MS/MS	8.7	7.1	8.7	863620000	315750000	235370000	312510000	23341000	8533700	6361300	8446100	324170000	217790000	238680000	9	6	10	25
Q3ZBZ1;F1MKI5;A0A3Q1N0S0	Q3ZBZ1;F1MKI5;A0A3Q1N0S0	9;9;8	9;9;8	9;9;8	sp|Q3ZBZ1|CAB45_BOVIN 45 kDa calcium-binding protein OS=Bos taurus OX=9913 GN=SDF4 PE=2 SV=1;tr|F1MKI5|F1MKI5_BOVIN 45 kDa calcium-binding protein OS=Bos taurus OX=9913 GN=SDF4 PE=4 SV=3;tr|A0A3Q1N0S0|A0A3Q1N0S0_BOVIN 45 kDa calcium-binding protein OS=Bos	3	9	9	9	8	8	8	8	8	8	8	8	8	32.7	32.7	32.7	41.106	355	355;355;343	0	28.015	By MS/MS	By MS/MS	By MS/MS	26.8	28.2	28.2	626360000	246960000	163450000	215950000	36845000	14527000	9614700	12703000	203670000	160950000	204310000	8	5	9	22
F1MKS5	F1MKS5	3	1	1	tr|F1MKS5|F1MKS5_BOVIN Histidine-rich glycoprotein OS=Bos taurus OX=9913 GN=HRG PE=4 SV=3	1	3	1	1	2	2	3	0	1	1	0	1	1	5.8	1.7	1.7	60.742	536	536	0.012295	0.97127	By matching	By matching	By MS/MS	4.1	4.3	5.8	6155800	0	2198800	3956900	256490	0	91619	164870	0	1958300	3232200	0	0	1	1
F1ML02	F1ML02	1	1	1	tr|F1ML02|F1ML02_BOVIN EPH receptor B3 OS=Bos taurus OX=9913 GN=EPHB3 PE=3 SV=2	1	1	1	1	1	1	1	1	1	1	1	1	1	1.7	1.7	1.7	110.3	997	997	0	3.6961	By MS/MS	By MS/MS	By matching	1.7	1.7	1.7	23692000	7455200	9837400	6399400	438740	138060	182170	118510	7455200	8761400	5227200	1	1	0	2
F1MLB1	F1MLB1	1	1	1	tr|F1MLB1|F1MLB1_BOVIN Uncharacterized protein OS=Bos taurus OX=9913 GN=EP400 PE=4 SV=3	1	1	1	1	1	1	1	1	1	1	1	1	1	0.3	0.3	0.3	336.48	3092	3092	0.035452	0.56581	By matching	By matching	By MS/MS	0.3	0.3	0.3	65974000	13071000	31115000	21788000	532050	105410	250930	175710	0	0	17797000	0	0	0	0
F1MLI8	F1MLI8	3	3	3	tr|F1MLI8|F1MLI8_BOVIN Podocalyxin like OS=Bos taurus OX=9913 GN=PODXL PE=4 SV=3	1	3	3	3	2	3	3	2	3	3	2	3	3	6.7	6.7	6.7	53.869	509	509	0	6.1329	By MS/MS	By MS/MS	By MS/MS	3.5	6.7	6.7	151500000	46536000	46787000	58177000	7973700	2449300	2462500	3062000	48594000	36314000	50818000	1	3	1	5
F1MLW8;A0A3Q1LT19	F1MLW8;A0A3Q1LT19	6;5	2;1	2;1	tr|F1MLW8|F1MLW8_BOVIN Uncharacterized protein OS=Bos taurus OX=9913 PE=1 SV=2;tr|A0A3Q1LT19|A0A3Q1LT19_BOVIN Uncharacterized protein OS=Bos taurus OX=9913 PE=4 SV=1	2	6	2	2	6	6	6	2	2	2	2	2	2	26.6	10.7	10.7	24.623	233	233;130	0	52.497	By MS/MS	By MS/MS	By MS/MS	26.6	26.6	26.6	2860700000	917910000	903510000	1039300000	286070000	91791000	90351000	103930000	891880000	823640000	845630000	10	5	8	23
F1MME1	F1MME1	2	2	2	tr|F1MME1|F1MME1_BOVIN Uncharacterized protein OS=Bos taurus OX=9913 GN=PTPRK PE=4 SV=2	1	2	2	2	1	2	2	1	2	2	1	2	2	1.4	1.4	1.4	162.95	1445	1445	0	3.6268	By MS/MS	By MS/MS	By MS/MS	0.9	1.4	1.4	3922800000	12474000	2126200000	1784100000	64309000	204500	34856000	29248000	976730000	1206000000	1180700000	1	2	2	5
F1MN49;Q6EWQ7	F1MN49;Q6EWQ7	2;2	2;2	2;2	tr|F1MN49|F1MN49_BOVIN Eukaryotic translation initiation factor 5A OS=Bos taurus OX=9913 GN=EIF5A2 PE=3 SV=2;sp|Q6EWQ7|IF5A1_BOVIN Eukaryotic translation initiation factor 5A-1 OS=Bos taurus OX=9913 GN=EIF5A PE=2 SV=3	2	2	2	2	1	2	1	1	2	1	1	2	1	19.6	19.6	19.6	16.793	153	153;154	0	2.6903	By MS/MS	By MS/MS	By MS/MS	7.8	19.6	7.8	68228000	9976500	33828000	24424000	8528500	1247100	4228500	3053000	11312000	26122000	22620000	1	2	1	4
F1MNI4	F1MNI4	5	3	3	tr|F1MNI4|F1MNI4_BOVIN Uncharacterized protein OS=Bos taurus OX=9913 GN=RAB5B PE=1 SV=2	1	5	3	3	5	4	3	3	2	1	3	2	1	31.2	20.9	20.9	23.721	215	215	0	43.915	By MS/MS	By MS/MS	By MS/MS	31.2	22.3	16.7	192330000	65885000	73907000	52538000	17484000	5989500	6718800	4776100	55388000	70035000	49199000	3	2	1	6
F1MNJ2;Q3MHE8	F1MNJ2;Q3MHE8	2;2	2;2	2;2	tr|F1MNJ2|F1MNJ2_BOVIN Signal recognition particle receptor subunit alpha OS=Bos taurus OX=9913 GN=SRPRA PE=4 SV=1;sp|Q3MHE8|SRPRA_BOVIN Signal recognition particle receptor subunit alpha OS=Bos taurus OX=9913 GN=SRPRA PE=2 SV=1	2	2	2	2	1	1	2	1	1	2	1	1	2	4	4	4	65.651	598	598;639	0	2.4423	By matching	By MS/MS	By MS/MS	1.8	1.8	4	55536000	15119000	19124000	21293000	1735500	472480	597610	665420	15119000	17032000	17393000	0	1	2	3
Q2TBI0;F1MNN7;A0A3Q1LKB0	Q2TBI0;F1MNN7;A0A3Q1LKB0	10;10;9	10;10;9	10;10;9	sp|Q2TBI0|LBP_BOVIN Lipopolysaccharide-binding protein OS=Bos taurus OX=9913 GN=LBP PE=2 SV=1;tr|F1MNN7|F1MNN7_BOVIN Lipopolysaccharide-binding protein OS=Bos taurus OX=9913 GN=LBP PE=4 SV=2;tr|A0A3Q1LKB0|A0A3Q1LKB0_BOVIN Lipopolysaccharide-binding protein	3	10	10	10	9	9	10	9	9	10	9	9	10	21.6	21.6	21.6	53.697	481	481;481;476	0	59.935	By MS/MS	By MS/MS	By MS/MS	19.8	19.8	21.6	1501300000	525710000	472890000	502690000	79016000	27669000	24889000	26457000	517530000	459690000	380280000	12	12	14	38
F1MPK7	F1MPK7	4	4	4	tr|F1MPK7|F1MPK7_BOVIN Uncharacterized protein OS=Bos taurus OX=9913 PE=3 SV=3	1	4	4	4	2	3	3	2	3	3	2	3	3	7.7	7.7	7.7	81.928	729	729	0	15.339	By MS/MS	By MS/MS	By MS/MS	3.3	5.3	5.6	107230000	30275000	36812000	40145000	3153900	890430	1082700	1180700	31325000	30665000	33862000	1	3	3	7
F1MPL4;Q3T0Q4;P52175;P52174;G1K1A3	F1MPL4;Q3T0Q4;P52175;P52174	3;3;2;2;1	3;3;2;2;1	3;3;2;2;1	tr|F1MPL4|F1MPL4_BOVIN Nucleoside diphosphate kinase B OS=Bos taurus OX=9913 GN=NME2 PE=3 SV=2;sp|Q3T0Q4|NDKB_BOVIN Nucleoside diphosphate kinase B OS=Bos taurus OX=9913 GN=NME2 PE=1 SV=1;sp|P52175|NDKA2_BOVIN Nucleoside diphosphate kinase A 2 OS=Bos tauru	5	3	3	3	3	3	3	3	3	3	3	3	3	34.2	34.2	34.2	12.791	114	114;152;152;152;110	0	7.522	By MS/MS	By MS/MS	By MS/MS	34.2	34.2	34.2	253670000	61003000	102920000	89753000	36239000	8714700	14702000	12822000	59523000	94279000	72173000	3	3	4	10
F1MPL6;F1N4Y5	F1MPL6;F1N4Y5	2;2	2;2	2;2	tr|F1MPL6|F1MPL6_BOVIN Uncharacterized protein OS=Bos taurus OX=9913 GN=BOLA-NC1 PE=3 SV=3;tr|F1N4Y5|F1N4Y5_BOVIN Uncharacterized protein OS=Bos taurus OX=9913 GN=BOLA-NC1 PE=1 SV=3	2	2	2	2	2	2	2	2	2	2	2	2	2	10.7	10.7	10.7	35.171	308	308;367	0.0014815	1.6823	By MS/MS	By MS/MS	By MS/MS	10.7	10.7	10.7	40824000	11654000	12501000	16669000	2401400	685550	735330	980540	12837000	11804000	11762000	1	2	1	4
F1MPP1;Q17R06	F1MPP1;Q17R06	2;2	2;2	2;2	tr|F1MPP1|F1MPP1_BOVIN RAB21, member RAS oncogene family OS=Bos taurus OX=9913 GN=RAB21 PE=4 SV=2;sp|Q17R06|RAB21_BOVIN Ras-related protein Rab-21 OS=Bos taurus OX=9913 GN=RAB21 PE=2 SV=1	2	2	2	2	2	2	2	2	2	2	2	2	2	12.6	12.6	12.6	23.52	214	214;222	0	3.8843	By MS/MS	By MS/MS	By MS/MS	12.6	12.6	12.6	84710000	14427000	32674000	37609000	6516100	1109800	2513400	2893000	13804000	29574000	30870000	2	3	2	7
F1MPP2	F1MPP2	5	5	5	tr|F1MPP2|F1MPP2_BOVIN Insulin like growth factor binding protein 7 OS=Bos taurus OX=9913 GN=IGFBP7 PE=4 SV=2	1	5	5	5	3	4	4	3	4	4	3	4	4	29.4	29.4	29.4	29.05	282	282	0	5.2267	By MS/MS	By MS/MS	By MS/MS	17.7	25.5	22.3	107450000	30730000	40301000	36423000	7163600	2048700	2686700	2428200	30426000	31384000	34564000	4	3	5	12
F1MR22;G5E6M1	F1MR22;G5E6M1	24;16	2;1	2;1	tr|F1MR22|F1MR22_BOVIN Polymeric immunoglobulin receptor OS=Bos taurus OX=9913 GN=PIGR PE=4 SV=3;tr|G5E6M1|G5E6M1_BOVIN Polymeric immunoglobulin receptor OS=Bos taurus OX=9913 GN=PIGR PE=4 SV=2	2	24	2	2	23	21	23	2	1	1	2	1	1	43.6	7	7	82.621	757	757;539	0	8.4956	By MS/MS	By MS/MS	By MS/MS	43.1	36.5	39	904130000	281740000	259580000	362810000	25832000	8049600	7416500	10366000	280120000	218880000	310280000	4	2	3	9
F1MR40	F1MR40	1	1	1	tr|F1MR40|F1MR40_BOVIN Glutamate ionotropic receptor NMDA type subunit 2D OS=Bos taurus OX=9913 GN=GRIN2D PE=3 SV=3	1	1	1	1	1	1	0	1	1	0	1	1	0	1.1	1.1	1.1	143.82	1333	1333	0.021601	0.73039	By MS/MS	By MS/MS		1.1	1.1	0	92174000	47498000	44675000	0	1646000	848180	797770	0	47498000	39789000	0	1	1	0	2
F1MRG6	F1MRG6	4	1	1	tr|F1MRG6|F1MRG6_BOVIN Uncharacterized protein OS=Bos taurus OX=9913 PE=4 SV=3	1	4	1	1	4	4	4	1	1	1	1	1	1	17.6	2.9	2.9	41.291	380	380	0	1.9727	By MS/MS	By MS/MS	By MS/MS	17.6	17.6	17.6	53550000	11266000	16627000	25657000	2550000	536470	791760	1221800	11266000	14808000	20958000	1	1	1	3
F1MRZ3	F1MRZ3	1	1	1	tr|F1MRZ3|F1MRZ3_BOVIN Adhesion G protein-coupled receptor G2 OS=Bos taurus OX=9913 GN=ADGRG2 PE=3 SV=3	1	1	1	1	1	0	1	1	0	1	1	0	1	1.5	1.5	1.5	105.67	964	964	0	18.857	By MS/MS		By MS/MS	1.5	0	1.5	0	0	0	0	0	0	0	0	0	0	0	1	0	1	2
F1MS00	F1MS00	1	1	1	tr|F1MS00|F1MS00_BOVIN Proto-oncogene tyrosine-protein kinase receptor Ret OS=Bos taurus OX=9913 GN=RET PE=3 SV=3	1	1	1	1	1	1	1	1	1	1	1	1	1	0.9	0.9	0.9	123.98	1114	1114	0.040865	0.49665	By matching	By matching	By MS/MS	0.9	0.9	0.9	39230000	14436000	12221000	12573000	713280	262470	222200	228600	13653000	11855000	10083000	0	0	1	1
Q32KY0;F1MS32	Q32KY0;F1MS32	1;1	1;1	1;1	sp|Q32KY0|APOD_BOVIN Apolipoprotein D OS=Bos taurus OX=9913 GN=APOD PE=2 SV=1;tr|F1MS32|F1MS32_BOVIN Apolipoprotein D OS=Bos taurus OX=9913 GN=APOD PE=3 SV=3	2	1	1	1	1	1	0	1	1	0	1	1	0	6.3	6.3	6.3	21.401	189	189;212	0.040915	0.49691	By matching	By MS/MS		6.3	6.3	0	16597000	9290000	7307400	0	1844200	1032200	811930	0	9290000	6508100	0	0	1	0	1
F1MSE7	F1MSE7	2	2	2	tr|F1MSE7|F1MSE7_BOVIN Uncharacterized protein OS=Bos taurus OX=9913 GN=SUSD2 PE=4 SV=1	1	2	2	2	0	2	1	0	2	1	0	2	1	6.5	6.5	6.5	90.052	821	821	0.037621	0.53984		By MS/MS	By MS/MS	0	6.5	3.2	22895000	0	15952000	6942600	673370	0	469180	204200	0	10350000	9528300	0	1	1	2
F1MTR4	F1MTR4	2	2	2	tr|F1MTR4|F1MTR4_BOVIN Uncharacterized protein OS=Bos taurus OX=9913 GN=IGSF8 PE=4 SV=1	1	2	2	2	2	1	2	2	1	2	2	1	2	4.3	4.3	4.3	64.416	610	610	0	3.3638	By matching	By MS/MS	By MS/MS	4.3	2.6	4.3	28605000	9855900	8336800	10412000	953510	328530	277890	347080	7896100	11497000	6393300	0	1	2	3
Q95JC7;F1MTV5;A0A3Q1LFR7	Q95JC7;F1MTV5;A0A3Q1LFR7	4;4;3	4;4;3	4;4;3	sp|Q95JC7|AAAT_BOVIN Neutral amino acid transporter B(0) OS=Bos taurus OX=9913 GN=SLC1A5 PE=2 SV=1;tr|F1MTV5|F1MTV5_BOVIN Amino acid transporter OS=Bos taurus OX=9913 GN=SLC1A5 PE=3 SV=2;tr|A0A3Q1LFR7|A0A3Q1LFR7_BOVIN Neutral amino acid transporter B(0) OS	3	4	4	4	4	3	4	4	3	4	4	3	4	9.5	9.5	9.5	56.447	539	539;539;534	0	12.125	By MS/MS	By MS/MS	By MS/MS	9.5	6.9	9.5	172690000	57111000	50300000	65283000	9594100	3172900	2794400	3626800	54433000	44924000	55876000	3	1	4	8
F1MTW1;O18875	F1MTW1;O18875	4;4	4;4	4;4	tr|F1MTW1|F1MTW1_BOVIN Transporter OS=Bos taurus OX=9913 GN=SLC6A8 PE=3 SV=2;sp|O18875|SC6A8_BOVIN Sodium- and chloride-dependent creatine transporter 1 OS=Bos taurus OX=9913 GN=SLC6A8 PE=2 SV=1	2	4	4	4	4	3	3	4	3	3	4	3	3	9.7	9.7	9.7	63.747	567	567;635	0	9.4379	By MS/MS	By MS/MS	By MS/MS	9.7	7.2	7.2	126390000	34486000	54326000	37575000	7899200	2155400	3395400	2348500	35763000	48970000	27323000	4	3	3	10
F1MTZ1;Q3ZBA8	F1MTZ1;Q3ZBA8	1;1	1;1	1;1	tr|F1MTZ1|F1MTZ1_BOVIN Protein NDRG2 OS=Bos taurus OX=9913 GN=NDRG2 PE=4 SV=3;sp|Q3ZBA8|NDRG2_BOVIN Protein NDRG2 OS=Bos taurus OX=9913 GN=NDRG2 PE=2 SV=1	2	1	1	1	1	0	1	1	0	1	1	0	1	4.2	4.2	4.2	38.826	353	353;357	0	2.0591	By MS/MS		By matching	4.2	0	4.2	14786000	6574800	0	8210700	985700	438320	0	547380	6574800	0	6706800	2	0	0	2
F1MU22	F1MU22	1	1	1	tr|F1MU22|F1MU22_BOVIN Carboxylic ester hydrolase OS=Bos taurus OX=9913 GN=CES2 PE=1 SV=1	1	1	1	1	1	1	1	1	1	1	1	1	1	3.3	3.3	3.3	61.467	553	553	0	6.8486	By MS/MS	By MS/MS	By MS/MS	3.3	3.3	3.3	41120000	15356000	10936000	14828000	2418800	903280	643290	872250	15356000	0	12112000	1	0	1	2
F1MU34	F1MU34	6	6	6	tr|F1MU34|F1MU34_BOVIN Aminopeptidase OS=Bos taurus OX=9913 GN=ERAP1 PE=3 SV=1	1	6	6	6	4	6	5	4	6	5	4	6	5	6.5	6.5	6.5	107.06	942	942	0	15.136	By MS/MS	By MS/MS	By MS/MS	4.5	6.5	5.4	113360000	37278000	33602000	42477000	2411800	793150	714940	903760	38975000	31202000	25823000	2	6	5	13
F1MU85	F1MU85	5	5	5	tr|F1MU85|F1MU85_BOVIN Uncharacterized protein OS=Bos taurus OX=9913 GN=BROX PE=4 SV=2	1	5	5	5	5	4	5	5	4	5	5	4	5	20	20	20	46.322	411	411	0	22.817	By MS/MS	By MS/MS	By MS/MS	20	16.3	20	391290000	130090000	115160000	146040000	23017000	7652300	6774200	8590400	118650000	117050000	109020000	7	5	8	20
F1MUP9	F1MUP9	10	10	10	tr|F1MUP9|F1MUP9_BOVIN Uncharacterized protein OS=Bos taurus OX=9913 GN=VAT1 PE=1 SV=3	1	10	10	10	10	10	9	10	10	9	10	10	9	30.1	30.1	30.1	42.83	402	402	0	75.782	By MS/MS	By MS/MS	By MS/MS	30.1	30.1	27.1	1786500000	433290000	478100000	875090000	105090000	25487000	28124000	51476000	519990000	522370000	531540000	13	13	13	39
F1MVJ8	F1MVJ8	6	6	6	tr|F1MVJ8|F1MVJ8_BOVIN Olfactomedin 4 OS=Bos taurus OX=9913 GN=OLFM4 PE=4 SV=2	1	6	6	6	4	4	4	4	4	4	4	4	4	16.3	16.3	16.3	60.93	540	540	0	16.64	By MS/MS	By MS/MS	By MS/MS	10.7	11.1	10.2	78538000	29303000	26102000	23133000	2908800	1085300	966730	856780	24732000	25309000	21404000	2	3	4	9
F1MVS9;A0A3Q1MG08	F1MVS9;A0A3Q1MG08	13;8	13;8	13;8	tr|F1MVS9|F1MVS9_BOVIN Uncharacterized protein OS=Bos taurus OX=9913 GN=MASP1 PE=3 SV=1;tr|A0A3Q1MG08|A0A3Q1MG08_BOVIN Uncharacterized protein OS=Bos taurus OX=9913 GN=MASP1 PE=4 SV=1	2	13	13	13	11	11	13	11	11	13	11	11	13	23.2	23.2	23.2	81.298	728	728;699	0	59.394	By MS/MS	By MS/MS	By MS/MS	19.1	17.4	23.2	779230000	246000000	173880000	359360000	21060000	6648600	4699300	9712500	225700000	195010000	266030000	7	8	12	27
P05689;F1MW68;A0A3Q1M2V6	P05689;F1MW68;A0A3Q1M2V6	7;7;6	7;7;6	7;7;6	sp|P05689|CATZ_BOVIN Cathepsin Z OS=Bos taurus OX=9913 GN=CTSZ PE=2 SV=2;tr|F1MW68|F1MW68_BOVIN Cathepsin Z OS=Bos taurus OX=9913 GN=CTSZ PE=3 SV=1;tr|A0A3Q1M2V6|A0A3Q1M2V6_BOVIN Cathepsin Z OS=Bos taurus OX=9913 GN=CTSZ PE=4 SV=1	3	7	7	7	7	7	7	7	7	7	7	7	7	30.9	30.9	30.9	33.886	304	304;304;318	0	30.886	By MS/MS	By MS/MS	By MS/MS	30.9	30.9	30.9	651960000	194700000	245680000	211580000	59269000	17700000	22335000	19235000	194900000	219500000	171940000	7	9	6	22
F1MWU9	F1MWU9	5	2	2	tr|F1MWU9|F1MWU9_BOVIN Heat shock protein family A (Hsp70) member 6 OS=Bos taurus OX=9913 GN=HSPA6 PE=1 SV=3	1	5	2	2	3	4	5	1	2	2	1	2	2	10	3.1	3.1	70.57	639	639	0.0071023	1.183	By MS/MS	By MS/MS	By MS/MS	6.1	7.5	10	182510000	49895000	68047000	64570000	5069800	1386000	1890200	1793600	49895000	60604000	52743000	1	2	2	5
Q3T067;F1MX05	Q3T067;F1MX05	1;1	1;1	1;1	sp|Q3T067|SCPDL_BOVIN Saccharopine dehydrogenase-like oxidoreductase OS=Bos taurus OX=9913 GN=SCCPDH PE=2 SV=1;tr|F1MX05|F1MX05_BOVIN Saccharopine dehydrogenase-like oxidoreductase OS=Bos taurus OX=9913 GN=SCCPDH PE=4 SV=2	2	1	1	1	1	1	1	1	1	1	1	1	1	3	3	3	47.319	429	429;429	0	6.937	By MS/MS	By MS/MS	By MS/MS	3	3	3	15233000	6022200	4138000	5073000	761660	301110	206900	253650	6022200	3685400	4143700	1	1	1	3
F1MX50;A0A3Q1LS20	F1MX50;A0A3Q1LS20	9;7	9;7	9;7	tr|F1MX50|F1MX50_BOVIN Uncharacterized protein OS=Bos taurus OX=9913 GN=CREG1 PE=1 SV=1;tr|A0A3Q1LS20|A0A3Q1LS20_BOVIN Uncharacterized protein OS=Bos taurus OX=9913 GN=CREG1 PE=4 SV=1	2	9	9	9	9	9	9	9	9	9	9	9	9	48.9	48.9	48.9	23.958	221	221;207	0	323.31	By MS/MS	By MS/MS	By MS/MS	48.9	48.9	48.9	5873200000	1274500000	2122400000	2476400000	533930000	115860000	192940000	225120000	1605400000	1512200000	1805500000	17	18	19	54
F1MX66	F1MX66	1	1	1	tr|F1MX66|F1MX66_BOVIN Uncharacterized protein OS=Bos taurus OX=9913 GN=NYNRIN PE=4 SV=3	1	1	1	1	1	1	1	1	1	1	1	1	1	0.7	0.7	0.7	207.87	1886	1886	0.04745	0.45116	By MS/MS	By matching	By MS/MS	0.7	0.7	0.7	24245000	7129100	9263600	7852300	247400	72746	94526	80125	7129100	8250300	6414000	1	0	1	2
F1MXH7	F1MXH7	1	1	1	tr|F1MXH7|F1MXH7_BOVIN Uncharacterized protein OS=Bos taurus OX=9913 GN=CSF2RB PE=4 SV=2	1	1	1	1	1	1	1	1	1	1	1	1	1	1	1	1	97.597	890	890	0.038601	0.51067	By MS/MS	By MS/MS	By MS/MS	1	1	1	0	0	0	0	0	0	0	0	0	0	0	1	1	1	3
Q3ZBV1;F1MXJ5	Q3ZBV1;F1MXJ5	4;4	4;4	4;4	sp|Q3ZBV1|IST1_BOVIN IST1 homolog OS=Bos taurus OX=9913 GN=IST1 PE=2 SV=1;tr|F1MXJ5|F1MXJ5_BOVIN IST1 homolog OS=Bos taurus OX=9913 GN=IST1 PE=4 SV=3	2	4	4	4	4	4	3	4	4	3	4	4	3	10.4	10.4	10.4	39.79	364	364;364	0	2.8017	By MS/MS	By MS/MS	By MS/MS	10.4	10.4	8	249780000	55463000	104980000	89337000	22708000	5042100	9544000	8121600	67724000	86084000	68130000	3	3	3	9
F1MXW4	F1MXW4	1	1	1	tr|F1MXW4|F1MXW4_BOVIN Sodium/potassium-transporting ATPase subunit alpha OS=Bos taurus OX=9913 GN=ATP4A PE=3 SV=3	1	1	1	1	1	0	0	1	0	0	1	0	0	1.1	1.1	1.1	114.23	1034	1034	0.041568	0.46154	By MS/MS			1.1	0	0	7589500	7589500	0	0	161480	161480	0	0	7589500	0	0	1	0	0	1
Q95114;F1MXX6;G3MYW7	Q95114;F1MXX6;G3MYW7	28;28;20	28;28;20	28;28;20	sp|Q95114|MFGM_BOVIN Lactadherin OS=Bos taurus OX=9913 GN=MFGE8 PE=1 SV=2;tr|F1MXX6|F1MXX6_BOVIN Lactadherin OS=Bos taurus OX=9913 GN=MFGE8 PE=4 SV=1;tr|G3MYW7|G3MYW7_BOVIN Lactadherin OS=Bos taurus OX=9913 GN=MFGE8 PE=4 SV=1	3	28	28	28	28	28	28	28	28	28	28	28	28	61.6	61.6	61.6	47.41	427	427;431;379	0	323.31	By MS/MS	By MS/MS	By MS/MS	61.6	61.6	61.6	494470000000	143430000000	168800000000	182250000000	21499000000	6235900000	7339100000	7923700000	135170000000	145230000000	146700000000	224	237	247	708
F1MY58;A0A3Q1NC46;A0A3Q1M456;A0A3Q1LUA9	F1MY58;A0A3Q1NC46;A0A3Q1M456	3;2;2;1	3;2;2;1	3;2;2;1	tr|F1MY58|F1MY58_BOVIN Uncharacterized protein OS=Bos taurus OX=9913 GN=TOM1L1 PE=3 SV=1;tr|A0A3Q1NC46|A0A3Q1NC46_BOVIN Uncharacterized protein OS=Bos taurus OX=9913 GN=TOM1L1 PE=4 SV=1;tr|A0A3Q1M456|A0A3Q1M456_BOVIN Uncharacterized protein OS=Bos taurus O	4	3	3	3	3	3	2	3	3	2	3	3	2	8.7	8.7	8.7	52.685	473	473;438;480;434	0	8.3566	By MS/MS	By MS/MS	By MS/MS	8.7	8.7	5.9	95188000	31700000	38069000	25419000	5599300	1864700	2239400	1495200	32274000	27040000	27053000	1	2	1	4
F1MYJ3	F1MYJ3	1	1	1	tr|F1MYJ3|F1MYJ3_BOVIN Gamma-glutamyltransferase 5 OS=Bos taurus OX=9913 GN=GGT5 PE=4 SV=3	1	1	1	1	1	1	1	1	1	1	1	1	1	1.9	1.9	1.9	60.883	570	570	0.023929	0.69607	By MS/MS	By matching	By MS/MS	1.9	1.9	1.9	27338000	7379300	7873100	12086000	1093500	295170	314920	483420	7129500	6949800	10184000	0	0	1	1
F1MYT8	F1MYT8	1	1	1	tr|F1MYT8|F1MYT8_BOVIN Uncharacterized protein OS=Bos taurus OX=9913 GN=TRAF3IP2 PE=4 SV=1	1	1	1	1	1	0	0	1	0	0	1	0	0	3.2	3.2	3.2	63.526	563	563	0.032138	0.62583	By MS/MS			3.2	0	0	45856000	45856000	0	0	1581200	1581200	0	0	45856000	0	0	1	0	0	1
F1MZQ4;E1BHI7;A0A3Q1M5S5;E1BQ22	F1MZQ4;E1BHI7	28;25;1;1	1;1;0;0	1;1;0;0	tr|F1MZQ4|F1MZQ4_BOVIN Butyrophilin subfamily 1 member A1 OS=Bos taurus OX=9913 GN=BTN1A1 PE=4 SV=3;tr|E1BHI7|E1BHI7_BOVIN Butyrophilin subfamily 1 member A1 OS=Bos taurus OX=9913 GN=BTN1A1 PE=4 SV=3	4	28	1	1	25	27	27	1	1	1	1	1	1	53.2	2.5	2.5	59.231	526	526;526;316;485	0	4.2327	By MS/MS	By MS/MS	By MS/MS	52.1	53.2	52.9	3838700000	994720000	1841000000	1003000000	132370000	34301000	63483000	34585000	964140000	1658000000	831450000	1	2	2	5
F1MZV2	F1MZV2	1	1	1	tr|F1MZV2|F1MZV2_BOVIN Uncharacterized protein OS=Bos taurus OX=9913 GN=CHMP5 PE=3 SV=1	1	1	1	1	1	1	0	1	1	0	1	1	0	7.3	7.3	7.3	24.589	219	219	0	2.4382	By MS/MS	By MS/MS		7.3	7.3	0	14008000	4624500	9383600	0	2334700	770750	1563900	0	4624500	8357200	0	1	1	0	2
F1MZX9	F1MZX9	1	1	1	tr|F1MZX9|F1MZX9_BOVIN Sulfotransferase OS=Bos taurus OX=9913 GN=SULT6B1 PE=3 SV=3	1	1	1	1	1	1	1	1	1	1	1	1	1	2.3	2.3	2.3	35.015	303	303	0.021739	0.73725	By matching	By matching	By MS/MS	2.3	2.3	2.3	32031000	9919100	11903000	10209000	1685900	522060	626470	537330	10188000	10532000	8138800	0	0	1	1
F1N026;Q3T0P7	F1N026;Q3T0P7	4;3	4;3	4;3	tr|F1N026|F1N026_BOVIN Integral membrane protein 2B OS=Bos taurus OX=9913 GN=ITM2B PE=4 SV=1;sp|Q3T0P7|ITM2B_BOVIN Integral membrane protein 2B OS=Bos taurus OX=9913 GN=ITM2B PE=2 SV=1	2	4	4	4	4	4	3	4	4	3	4	4	3	23.3	23.3	23.3	30.386	266	266;266	0	6.7808	By MS/MS	By MS/MS	By MS/MS	23.3	23.3	19.5	172660000	55731000	64836000	52095000	12333000	3980800	4631100	3721100	51710000	56156000	48161000	2	3	2	7
Q27968;F1N036;A0A3Q1MFB6	Q27968;F1N036;A0A3Q1MFB6	15;15;13	15;15;13	15;15;13	sp|Q27968|DNJC3_BOVIN DnaJ homolog subfamily C member 3 OS=Bos taurus OX=9913 GN=DNAJC3 PE=1 SV=1;tr|F1N036|F1N036_BOVIN DnaJ homolog subfamily C member 3 OS=Bos taurus OX=9913 GN=DNAJC3 PE=4 SV=1;tr|A0A3Q1MFB6|A0A3Q1MFB6_BOVIN DnaJ homolog subfamily C mem	3	15	15	15	13	13	14	13	13	14	13	13	14	31.5	31.5	31.5	57.704	504	504;504;475	0	77.362	By MS/MS	By MS/MS	By MS/MS	27.4	27.2	29.6	1121900000	379830000	391680000	350370000	48778000	16514000	17030000	15234000	361560000	347560000	305740000	14	17	16	47
F1N0M7	F1N0M7	8	8	8	tr|F1N0M7|F1N0M7_BOVIN Beta-1,4-N-acetylgalactosaminyltransferase OS=Bos taurus OX=9913 GN=B4GALNT3 PE=3 SV=3	1	8	8	8	8	8	8	8	8	8	8	8	8	9.5	9.5	9.5	114.24	1003	1003	0	18.663	By MS/MS	By MS/MS	By MS/MS	9.5	9.5	9.5	246200000	81279000	92645000	72278000	5238300	1729300	1971200	1537800	78489000	81395000	62945000	5	9	7	21
Q8WMY2;F1N431;F1N0Q7	Q8WMY2;F1N431;F1N0Q7	1;1;1	1;1;1	1;1;1	sp|Q8WMY2|FPPS_BOVIN Farnesyl pyrophosphate synthase OS=Bos taurus OX=9913 GN=FDPS PE=1 SV=1;tr|F1N431|F1N431_BOVIN Farnesyl pyrophosphate synthase OS=Bos taurus OX=9913 GN=FDPS PE=3 SV=1;tr|F1N0Q7|F1N0Q7_BOVIN Farnesyl pyrophosphate synthase OS=Bos taurus	3	1	1	1	1	0	1	1	0	1	1	0	1	4.2	4.2	4.2	40.51	353	353;421;869	0.019841	0.83718	By MS/MS		By matching	4.2	0	4.2	6013400	3856700	0	2156600	400890	257120	0	143770	3856700	0	1761600	1	0	0	1
F1N102	F1N102	3	3	3	tr|F1N102|F1N102_BOVIN Uncharacterized protein OS=Bos taurus OX=9913 GN=C8B PE=4 SV=3	1	3	3	3	2	2	3	2	2	3	2	2	3	6.9	6.9	6.9	66.685	590	590	0	4.9618	By MS/MS	By MS/MS	By MS/MS	5.1	5.1	6.9	32602000	4875300	12988000	14739000	1086700	162510	432940	491280	8818400	9398400	10265000	1	1	3	5
F1N152	F1N152	4	4	4	sp|F1N152|HTRA1_BOVIN Serine protease HTRA1 OS=Bos taurus OX=9913 GN=HTRA1 PE=2 SV=1	1	4	4	4	2	4	4	2	4	4	2	4	4	10.3	10.3	10.3	51.906	487	487	0	25.418	By MS/MS	By MS/MS	By MS/MS	5.1	10.3	10.3	110890000	27649000	31675000	51568000	5280600	1316600	1508300	2455600	29857000	32636000	35489000	2	4	3	9
F1N160	F1N160	8	2	0	tr|F1N160|F1N160_BOVIN Uncharacterized protein OS=Bos taurus OX=9913 PE=4 SV=3	1	8	2	0	8	7	8	2	2	2	0	0	0	61.2	6	0	33.943	317	317	0	58.66	By MS/MS	By MS/MS	By MS/MS	61.2	56.5	61.2	610920000	200320000	191520000	219080000	35937000	11783000	11266000	12887000	200980000	150070000	170800000	6	9	12	27
F1N1C7	F1N1C7	4	4	4	tr|F1N1C7|F1N1C7_BOVIN AE binding protein 1 OS=Bos taurus OX=9913 GN=AEBP1 PE=4 SV=3	1	4	4	4	2	2	3	2	2	3	2	2	3	4.1	4.1	4.1	131.92	1170	1170	0	9.2468	By MS/MS	By MS/MS	By MS/MS	2.1	2.1	3	14300000	0	3725200	10575000	332550	0	86633	245920	0	5436700	6518700	2	2	2	6
F1N1D4	F1N1D4	7	7	1	tr|F1N1D4|F1N1D4_BOVIN Protein tweety homolog OS=Bos taurus OX=9913 GN=TTYH3 PE=3 SV=3	1	7	7	1	7	6	7	7	6	7	1	1	1	15.7	15.7	5.7	57.386	522	522	0	93.623	By MS/MS	By MS/MS	By MS/MS	15.7	15.7	15.7	560290000	174320000	168370000	217610000	32958000	10254000	9904000	12801000	167760000	148970000	185290000	9	7	7	23
F1N1D8;Q2TBT6	F1N1D8;Q2TBT6	2;1	2;1	2;1	tr|F1N1D8|F1N1D8_BOVIN Uncharacterized protein OS=Bos taurus OX=9913 GN=MINPP1 PE=3 SV=1;tr|Q2TBT6|Q2TBT6_BOVIN Multiple inositol polyphosphate histidine phosphatase, 1 OS=Bos taurus OX=9913 GN=MINPP1 PE=2 SV=1	2	2	2	2	2	2	1	2	2	1	2	2	1	6.4	6.4	6.4	55.205	486	486;367	0	5.1504	By MS/MS	By MS/MS	By MS/MS	6.4	6.4	2.7	25238000	8019500	8246400	8971600	1051600	334150	343600	373820	0	7344400	7328300	2	2	0	4
F1N1N6;F1MHI1	F1N1N6;F1MHI1	26;24	1;1	1;1	tr|F1N1N6|F1N1N6_BOVIN Perilipin OS=Bos taurus OX=9913 GN=PLIN2 PE=3 SV=1;tr|F1MHI1|F1MHI1_BOVIN Perilipin OS=Bos taurus OX=9913 GN=PLIN2 PE=3 SV=1	2	26	1	1	25	25	26	1	1	1	1	1	1	69.8	3.1	3.1	49.339	450	450;447	0	16.815	By MS/MS	By MS/MS	By MS/MS	63.8	63.8	69.8	145620000	50366000	48412000	46844000	5600900	1937200	1862000	1801700	50366000	43117000	38264000	2	2	2	6
F1N1V6	F1N1V6	1	1	1	tr|F1N1V6|F1N1V6_BOVIN Uncharacterized protein OS=Bos taurus OX=9913 GN=C9H6orf120 PE=4 SV=1	1	1	1	1	1	1	1	1	1	1	1	1	1	11.4	11.4	11.4	20.202	184	184	0.0014556	1.499	By matching	By MS/MS	By MS/MS	11.4	11.4	11.4	29905000	5400500	9079700	15425000	7476200	1350100	2269900	3856200	5400500	8086500	12599000	0	1	1	2
F1N1Z8	F1N1Z8	7	7	6	tr|F1N1Z8|F1N1Z8_BOVIN Pancreatic adenocarcinoma upregulated factor-like OS=Bos taurus OX=9913 GN=LOC104975830 PE=4 SV=3	1	7	7	6	5	7	6	5	7	6	4	6	5	61.9	61.9	56.8	16.97	155	155	0	23.147	By MS/MS	By MS/MS	By MS/MS	38.1	61.9	44.5	668740000	191710000	253200000	223820000	60794000	17428000	23018000	20348000	201290000	223640000	172130000	4	9	6	19
F1N261	F1N261	9	9	8	tr|F1N261|F1N261_BOVIN Tyrosine-protein kinase OS=Bos taurus OX=9913 GN=LYN PE=1 SV=1	1	9	9	8	8	8	9	8	8	9	7	7	8	22.7	22.7	20.7	58.735	512	512	0	25.128	By MS/MS	By MS/MS	By MS/MS	19.7	19.7	22.7	360720000	111250000	130850000	118620000	13360000	4120200	4846200	4393500	114900000	110740000	99038000	5	8	7	20
F1N272	F1N272	20	20	20	tr|F1N272|F1N272_BOVIN Cation-transporting ATPase OS=Bos taurus OX=9913 GN=ATP13A4 PE=3 SV=2	1	20	20	20	16	19	17	16	19	17	16	19	17	24	24	24	133.84	1197	1197	0	111.05	By MS/MS	By MS/MS	By MS/MS	20.1	22.6	20.9	862420000	200680000	375730000	286000000	14869000	3460000	6478200	4931100	214680000	311300000	241940000	14	21	17	52
F1N2D5	F1N2D5	5	5	5	tr|F1N2D5|F1N2D5_BOVIN Uncharacterized protein OS=Bos taurus OX=9913 GN=IDS PE=4 SV=3	1	5	5	5	4	4	4	4	4	4	4	4	4	13.7	13.7	13.7	61.156	547	547	0	8.1473	By MS/MS	By MS/MS	By MS/MS	12.1	10.8	10.8	111120000	34272000	39070000	37781000	4273900	1318100	1502700	1453100	35562000	35524000	28843000	3	3	3	9
Q2HJI8;F1N2J9;Q58DS5;A0A140T898;P10948;E1BF18;P10949	Q2HJI8;F1N2J9;Q58DS5;A0A140T898	4;4;2;2;1;1;1	1;1;0;0;0;0;0	1;1;0;0;0;0;0	sp|Q2HJI8|RAB8B_BOVIN Ras-related protein Rab-8B OS=Bos taurus OX=9913 GN=RAB8B PE=2 SV=1;tr|F1N2J9|F1N2J9_BOVIN Ras-related protein Rab-8B OS=Bos taurus OX=9913 GN=RAB8B PE=4 SV=1;sp|Q58DS5|RAB13_BOVIN Ras-related protein Rab-13 OS=Bos taurus OX=9913 GN=R	7	4	1	1	4	3	4	1	1	1	1	1	1	22.2	5.8	5.8	23.656	207	207;207;203;203;219;225;227	0	2.1151	By MS/MS	By MS/MS	By MS/MS	22.2	15	22.2	9371300	4503400	0	4867900	780940	375280	0	405660	4503400	0	3976200	1	1	1	3
F1N2K1	F1N2K1	3	3	3	tr|F1N2K1|F1N2K1_BOVIN Uncharacterized protein OS=Bos taurus OX=9913 GN=PCYOX1 PE=1 SV=2	1	3	3	3	2	1	2	2	1	2	2	1	2	8.7	8.7	8.7	56.775	508	508	0	3.0582	By MS/MS	By MS/MS	By MS/MS	6.7	3.1	5.1	21902000	7925800	9316300	4659800	1042900	377420	443630	221890	7925800	8297300	3806200	2	1	2	5
Q2KJH9;F1N2L9	Q2KJH9;F1N2L9	1;1	1;1	1;1	sp|Q2KJH9|AL9A1_BOVIN 4-trimethylaminobutyraldehyde dehydrogenase OS=Bos taurus OX=9913 GN=ALDH9A1 PE=2 SV=1;tr|F1N2L9|F1N2L9_BOVIN 4-trimethylaminobutyraldehyde dehydrogenase OS=Bos taurus OX=9913 GN=ALDH9A1 PE=3 SV=3	2	1	1	1	1	1	1	1	1	1	1	1	1	2.4	2.4	2.4	53.977	494	494;520	0.034398	0.60073	By matching	By MS/MS	By matching	2.4	2.4	2.4	9886900	2898300	4225600	2763000	395480	115930	169030	110520	0	0	2256900	0	0	0	0
P12624;F1N2N5;E1B916	P12624;F1N2N5;E1B916	2;2;1	2;2;1	2;2;1	sp|P12624|MARCS_BOVIN Myristoylated alanine-rich C-kinase substrate OS=Bos taurus OX=9913 GN=MARCKS PE=1 SV=6;tr|F1N2N5|F1N2N5_BOVIN Myristoylated alanine-rich C-kinase substrate OS=Bos taurus OX=9913 GN=MARCKS PE=4 SV=1;tr|E1B916|E1B916_BOVIN Myristoylate	3	2	2	2	2	2	2	2	2	2	2	2	2	10.2	10.2	10.2	31.664	333	333;333;332	0	14.735	By MS/MS	By MS/MS	By MS/MS	10.2	10.2	10.2	56416000	14703000	20810000	20903000	4029700	1050200	1486400	1493100	14595000	19199000	16516000	1	2	2	5
F1N358	F1N358	1	1	1	tr|F1N358|F1N358_BOVIN Uncharacterized protein OS=Bos taurus OX=9913 GN=TMCO6 PE=4 SV=2	1	1	1	1	1	1	0	1	1	0	1	1	0	2	2	2	54.113	493	493	0.020672	0.76898	By MS/MS	By MS/MS		2	2	0	0	0	0	0	0	0	0	0	0	0	0	1	1	0	2
F1N3M3	F1N3M3	7	7	2	tr|F1N3M3|F1N3M3_BOVIN Protocadherin gamma subfamily A, 3 OS=Bos taurus OX=9913 GN=PCDHGA3 PE=4 SV=3	1	7	7	2	7	7	7	7	7	7	2	2	2	8.4	8.4	3.2	136.94	1267	1267	0	57.574	By MS/MS	By MS/MS	By MS/MS	8.4	8.4	8.4	536240000	204310000	122170000	209760000	13079000	4983200	2979600	5116000	175490000	149510000	159450000	8	7	8	23
Q3ZCJ8;F1N455	Q3ZCJ8;F1N455	5;5	5;5	5;5	sp|Q3ZCJ8|CATC_BOVIN Dipeptidyl peptidase 1 OS=Bos taurus OX=9913 GN=CTSC PE=2 SV=1;tr|F1N455|F1N455_BOVIN Cathepsin C OS=Bos taurus OX=9913 GN=CTSC PE=3 SV=1	2	5	5	5	4	3	4	4	3	4	4	3	4	13.4	13.4	13.4	51.948	463	463;463	0	12.428	By MS/MS	By MS/MS	By MS/MS	10.4	8	10.4	269810000	60504000	110070000	99242000	12848000	2881100	5241300	4725800	59632000	103050000	76916000	4	4	4	12
F1N4W0	F1N4W0	1	1	1	tr|F1N4W0|F1N4W0_BOVIN Uncharacterized protein OS=Bos taurus OX=9913 GN=PIGT PE=4 SV=2	1	1	1	1	0	1	0	0	1	0	0	1	0	4	4	4	65.337	578	578	0	4.89		By MS/MS		0	4	0	14466000	0	14466000	0	535790	0	535790	0	0	12884000	0	0	1	0	1
Q0IIH7;F1N4X7;A0A3Q1NIF0	Q0IIH7;F1N4X7;A0A3Q1NIF0	3;3;2	3;3;2	3;3;2	sp|Q0IIH7|ST14_BOVIN Suppressor of tumorigenicity 14 protein homolog OS=Bos taurus OX=9913 GN=ST14 PE=2 SV=1;tr|F1N4X7|F1N4X7_BOVIN Suppressor of tumorigenicity 14 protein homolog OS=Bos taurus OX=9913 GN=ST14 PE=3 SV=3;tr|A0A3Q1NIF0|A0A3Q1NIF0_BOVIN Suppr	3	3	3	3	1	2	3	1	2	3	1	2	3	5.7	5.7	5.7	94.963	855	855;855;844	0	8.1862	By MS/MS	By MS/MS	By MS/MS	2.7	4.1	5.7	42061000	9022000	15811000	17228000	1051500	225550	395270	430700	11129000	12895000	13153000	1	3	3	7
F1N529	F1N529	1	1	1	tr|F1N529|F1N529_BOVIN Uncharacterized protein OS=Bos taurus OX=9913 GN=SERPINB2 PE=3 SV=1	1	1	1	1	1	1	1	1	1	1	1	1	1	5	5	5	46.372	416	416	0.021711	0.73708	By matching	By MS/MS	By matching	5	5	5	24631000	5010100	9796800	9823900	1448900	294710	576280	577870	5582000	9113400	7064400	0	1	0	1
F1N647;A0A3Q1MPB3;A0A3Q1LVA9;Q71SP7	F1N647;A0A3Q1MPB3;A0A3Q1LVA9;Q71SP7	40;39;38;32	40;39;38;32	40;39;38;32	tr|F1N647|F1N647_BOVIN Fatty acid synthase OS=Bos taurus OX=9913 GN=FASN PE=1 SV=3;tr|A0A3Q1MPB3|A0A3Q1MPB3_BOVIN Fatty acid synthase OS=Bos taurus OX=9913 GN=FASN PE=4 SV=1;tr|A0A3Q1LVA9|A0A3Q1LVA9_BOVIN Fatty acid synthase OS=Bos taurus OX=9913 GN=FASN P	4	40	40	40	34	37	29	34	37	29	34	37	29	24.3	24.3	24.3	274.41	2515	2515;2470;2474;2513	0	323.31	By MS/MS	By MS/MS	By MS/MS	21.6	22.5	17.3	2704400000	899040000	1071700000	733640000	23114000	7684100	9159900	6270400	866660000	867210000	645760000	36	38	24	98
P46193;F1N650	P46193;F1N650	3;3	3;3	3;3	sp|P46193|ANXA1_BOVIN Annexin A1 OS=Bos taurus OX=9913 GN=ANXA1 PE=1 SV=2;tr|F1N650|F1N650_BOVIN Annexin OS=Bos taurus OX=9913 GN=ANXA1 PE=3 SV=1	2	3	3	3	3	2	3	3	2	3	3	2	3	11.3	11.3	11.3	38.951	346	346;346	0	13.352	By MS/MS	By MS/MS	By MS/MS	11.3	7.8	11.3	70659000	23470000	18435000	28754000	3533000	1173500	921740	1437700	20153000	22323000	20900000	4	3	4	11
P62157;F1N6C0;A0A3Q1MR28;A0A3Q1M6C6;A0A3Q1LSI9;F1MLH6	P62157;F1N6C0;A0A3Q1MR28;A0A3Q1M6C6;A0A3Q1LSI9	3;3;2;2;2;1	3;3;2;2;2;1	3;3;2;2;2;1	sp|P62157|CALM_BOVIN Calmodulin OS=Bos taurus OX=9913 GN=CALM PE=1 SV=2;tr|F1N6C0|F1N6C0_BOVIN Uncharacterized protein OS=Bos taurus OX=9913 GN=CALM2 PE=4 SV=2;tr|A0A3Q1MR28|A0A3Q1MR28_BOVIN Uncharacterized protein OS=Bos taurus OX=9913 PE=4 SV=1;tr|A0A3Q1	6	3	3	3	3	3	3	3	3	3	3	3	3	30.9	30.9	30.9	16.837	149	149;150;149;150;156;149	0	47.748	By MS/MS	By MS/MS	By MS/MS	30.9	30.9	30.9	222530000	64524000	79138000	78865000	24725000	7169300	8793100	8762800	62016000	75407000	62003000	4	4	0	8
F1N6D4;A0A3Q1MG98;Q27960;A7YY70;A0A3Q1MQ71	F1N6D4;A0A3Q1MG98;Q27960	22;21;20;1;1	22;21;20;1;1	22;21;20;1;1	tr|F1N6D4|F1N6D4_BOVIN Sodium-dependent phosphate transport protein 2B OS=Bos taurus OX=9913 GN=SLC34A2 PE=4 SV=1;tr|A0A3Q1MG98|A0A3Q1MG98_BOVIN Sodium-dependent phosphate transport protein 2B OS=Bos taurus OX=9913 GN=SLC34A2 PE=4 SV=1;sp|Q27960|NPT2B_BOVI	5	22	22	22	22	22	22	22	22	22	22	22	22	31.5	31.5	31.5	75.847	693	693;711;693;639;671	0	323.31	By MS/MS	By MS/MS	By MS/MS	31.5	31.5	31.5	21914000000	5966300000	7785800000	8162200000	782660000	213080000	278060000	291510000	6338900000	5643200000	6200100000	58	59	52	169
F2Z4H6	F2Z4H6	1	1	1	tr|F2Z4H6|F2Z4H6_BOVIN Uncharacterized protein OS=Bos taurus OX=9913 GN=TRIM23 PE=4 SV=2	1	1	1	1	1	0	0	1	0	0	1	0	0	1.7	1.7	1.7	63.943	574	574	0.028643	0.65559	By MS/MS			1.7	0	0	0	0	0	0	0	0	0	0	0	0	0	1	0	0	1
F6PZI3;A0A3Q1MJQ0;Q3ZC83	F6PZI3;A0A3Q1MJQ0;Q3ZC83	4;3;2	4;3;2	4;3;2	tr|F6PZI3|F6PZI3_BOVIN Uncharacterized protein OS=Bos taurus OX=9913 GN=SLC29A1 PE=4 SV=1;tr|A0A3Q1MJQ0|A0A3Q1MJQ0_BOVIN Uncharacterized protein OS=Bos taurus OX=9913 GN=SLC29A1 PE=4 SV=1;tr|Q3ZC83|Q3ZC83_BOVIN Solute carrier family 29 (Nucleoside transpor	3	4	4	4	3	3	2	3	3	2	3	3	2	11.2	11.2	11.2	57.936	535	535;499;456	0	47.404	By MS/MS	By MS/MS	By MS/MS	9.2	8.6	6.5	242420000	74342000	90790000	77292000	16162000	4956100	6052700	5152800	69477000	72624000	76234000	4	4	2	10
F6Q8A8	F6Q8A8	4	4	4	tr|F6Q8A8|F6Q8A8_BOVIN Uncharacterized protein OS=Bos taurus OX=9913 GN=NUCB2 PE=4 SV=1	1	4	4	4	3	3	4	3	3	4	3	3	4	11.7	11.7	11.7	50.928	429	429	0	8.795	By MS/MS	By MS/MS	By MS/MS	8.6	8.6	11.7	91573000	33547000	27843000	30183000	4162400	1524900	1265600	1372000	33620000	25840000	23539000	4	2	4	10
P05307;F6Q9Q9;A0A3Q1LPQ0	P05307;F6Q9Q9;A0A3Q1LPQ0	9;9;8	9;9;8	9;9;8	sp|P05307|PDIA1_BOVIN Protein disulfide-isomerase OS=Bos taurus OX=9913 GN=P4HB PE=1 SV=1;tr|F6Q9Q9|F6Q9Q9_BOVIN Prolyl 4-hydroxylase subunit beta OS=Bos taurus OX=9913 GN=P4HB PE=4 SV=1;tr|A0A3Q1LPQ0|A0A3Q1LPQ0_BOVIN Prolyl 4-hydroxylase subunit beta OS=B	3	9	9	9	8	8	9	8	8	9	8	8	9	18.8	18.8	18.8	57.265	510	510;565;488	0	55.954	By MS/MS	By MS/MS	By MS/MS	18.6	18.6	18.8	195400000	63048000	65066000	67287000	5921300	1910600	1971700	2039000	58907000	64114000	52938000	8	3	7	18
F6QEU6	F6QEU6	2	2	2	tr|F6QEU6|F6QEU6_BOVIN Uncharacterized protein OS=Bos taurus OX=9913 GN=PGM2 PE=4 SV=1	1	2	2	2	2	2	2	2	2	2	2	2	2	3.7	3.7	3.7	67.392	602	602	0	3.3002	By MS/MS	By MS/MS	By MS/MS	3.7	3.7	3.7	39261000	9429600	15995000	13837000	1189700	285750	484700	419290	9494100	14359000	11124000	2	2	1	5
F6QH17	F6QH17	8	8	6	tr|F6QH17|F6QH17_BOVIN Syndecan binding protein OS=Bos taurus OX=9913 GN=SDCBP PE=4 SV=1	1	8	8	6	8	8	8	8	8	8	6	6	6	42.2	42.2	36.4	38.58	360	360	0	213.05	By MS/MS	By MS/MS	By MS/MS	42.2	42.2	42.2	3857900000	1336600000	1048200000	1473100000	275560000	95475000	74869000	105220000	1354200000	950980000	1155400000	19	20	20	59
Q0VCH9;F6RBS0	Q0VCH9;F6RBS0	5;5	5;5	5;5	tr|Q0VCH9|Q0VCH9_BOVIN GLI pathogenesis-related 2 OS=Bos taurus OX=9913 GN=GLIPR2 PE=2 SV=1;tr|F6RBS0|F6RBS0_BOVIN GLI pathogenesis related 2 OS=Bos taurus OX=9913 GN=GLIPR2 PE=4 SV=1	2	5	5	5	5	4	5	5	4	5	5	4	5	56.5	56.5	56.5	17.209	154	154;154	0	21.071	By MS/MS	By MS/MS	By MS/MS	56.5	42.2	56.5	328610000	129260000	69541000	129800000	41076000	16158000	8692600	16225000	110400000	90029000	96796000	6	3	5	14
F6RFP6	F6RFP6	9	9	9	tr|F6RFP6|F6RFP6_BOVIN Basigin OS=Bos taurus OX=9913 GN=BSG PE=4 SV=1	1	9	9	9	9	9	8	9	9	8	9	9	8	28.8	28.8	28.8	34.897	320	320	0	38.348	By MS/MS	By MS/MS	By MS/MS	28.8	28.8	28.4	1199500000	324570000	464460000	410490000	66640000	18032000	25803000	22805000	331620000	386680000	355230000	9	10	9	28
P79121;F6RQF5	P79121;F6RQF5	8;8	8;8	8;8	sp|P79121|TIMP3_BOVIN Metalloproteinase inhibitor 3 OS=Bos taurus OX=9913 GN=TIMP3 PE=2 SV=1;tr|F6RQF5|F6RQF5_BOVIN TIMP metallopeptidase inhibitor 3 OS=Bos taurus OX=9913 GN=TIMP3 PE=4 SV=1	2	8	8	8	7	8	8	7	8	8	7	8	8	41.2	41.2	41.2	24.197	211	211;318	0	55.072	By MS/MS	By MS/MS	By MS/MS	37.4	41.2	41.2	1921400000	515220000	743820000	662330000	174670000	46838000	67620000	60212000	508950000	652140000	546590000	11	10	11	32
F6S1Q0	F6S1Q0	1	1	1	tr|F6S1Q0|F6S1Q0_BOVIN Keratin 18 OS=Bos taurus OX=9913 GN=KRT18 PE=1 SV=1	1	1	1	1	1	1	1	1	1	1	1	1	1	2.1	2.1	2.1	47.964	429	429	0.013605	0.95399	By MS/MS	By MS/MS	By MS/MS	2.1	2.1	2.1	145340000	52397000	23471000	69475000	5590100	2015300	902730	2672100	52397000	20904000	56750000	1	1	1	3
G3MXK6;Q5EAB4;Q58D04	G3MXK6;Q5EAB4;Q58D04	5;5;3	5;5;3	5;5;3	tr|G3MXK6|G3MXK6_BOVIN Chitinase domain-containing protein 1 OS=Bos taurus OX=9913 GN=CHID1 PE=3 SV=2;sp|Q5EAB4|CHID1_BOVIN Chitinase domain-containing protein 1 OS=Bos taurus OX=9913 GN=CHID1 PE=2 SV=1;tr|Q58D04|Q58D04_BOVIN Chitinase domain-containing pr	3	5	5	5	4	4	4	4	4	4	4	4	4	18.4	18.4	18.4	43.391	385	385;393;258	0	27.999	By MS/MS	By MS/MS	By MS/MS	13.2	13.5	13.5	200390000	39742000	78931000	81713000	10547000	2091700	4154300	4300700	55098000	67500000	54187000	4	3	4	11
P80025;G3MXZ0	P80025;G3MXZ0	29;29	29;29	29;29	sp|P80025|PERL_BOVIN Lactoperoxidase OS=Bos taurus OX=9913 GN=LPO PE=1 SV=1;tr|G3MXZ0|G3MXZ0_BOVIN Lactoperoxidase OS=Bos taurus OX=9913 GN=LPO PE=1 SV=2	2	29	29	29	28	28	28	28	28	28	28	28	28	47.8	47.8	47.8	80.641	712	712;731	0	323.31	By MS/MS	By MS/MS	By MS/MS	47.3	46.8	46.8	39966000000	11855000000	12963000000	15149000000	1141900000	338710000	370360000	432810000	11763000000	11393000000	12398000000	55	61	57	173
G3MYH4;Q3ZCD0	G3MYH4;Q3ZCD0	6;6	6;6	6;6	tr|G3MYH4|G3MYH4_BOVIN Tetraspanin OS=Bos taurus OX=9913 GN=CD81 PE=3 SV=1;sp|Q3ZCD0|CD81_BOVIN CD81 antigen OS=Bos taurus OX=9913 GN=CD81 PE=2 SV=1	2	6	6	6	6	6	6	6	6	6	6	6	6	41.6	41.6	41.6	23.226	214	214;236	0	323.31	By MS/MS	By MS/MS	By MS/MS	41.6	41.6	41.6	9064300000	3076300000	2730100000	3257900000	1294900000	439470000	390010000	465420000	2794500000	2417700000	2441800000	19	24	22	65
G3MZ19	G3MZ19	5	4	4	tr|G3MZ19|G3MZ19_BOVIN Uncharacterized protein OS=Bos taurus OX=9913 GN=ZG16B PE=4 SV=2	1	5	4	4	5	5	5	4	4	4	4	4	4	43.3	38.2	38.2	17.591	157	157	0	21.689	By MS/MS	By MS/MS	By MS/MS	43.3	43.3	43.3	424160000	150350000	157710000	116100000	42416000	15035000	15771000	11610000	142060000	142460000	101120000	4	3	4	11
G3MZ88	G3MZ88	3	3	3	tr|G3MZ88|G3MZ88_BOVIN Uncharacterized protein OS=Bos taurus OX=9913 GN=DNAJB9 PE=1 SV=1	1	3	3	3	3	2	2	3	2	2	3	2	2	22.9	22.9	22.9	25.715	223	223	0	5.8349	By MS/MS	By MS/MS	By MS/MS	22.9	13.5	13.5	59195000	21601000	17466000	20128000	5381300	1963700	1587800	1829800	19314000	17532000	16751000	1	1	1	3
G3MZE0	G3MZE0	2	1	1	tr|G3MZE0|G3MZE0_BOVIN Uncharacterized protein OS=Bos taurus OX=9913 PE=4 SV=2	1	2	1	1	2	2	2	1	1	1	1	1	1	28.1	21.6	21.6	14.451	139	139	0	84.319	By MS/MS	By MS/MS	By MS/MS	28.1	28.1	28.1	307240000	99716000	91765000	115760000	61447000	19943000	18353000	23151000	99716000	81727000	94553000	1	1	1	3
G3MZH8	G3MZH8	1	1	1	tr|G3MZH8|G3MZH8_BOVIN Uncharacterized protein OS=Bos taurus OX=9913 PE=3 SV=2	1	1	1	1	1	1	1	1	1	1	1	1	1	7.2	7.2	7.2	13.659	125	125	0.032099	0.62579	By MS/MS	By MS/MS	By MS/MS	7.2	7.2	7.2	1169700000	412840000	440300000	316590000	146220000	51604000	55038000	39574000	412840000	392140000	258600000	2	2	2	6
P15246;G3MZZ6	P15246;G3MZZ6	1;1	1;1	1;1	sp|P15246|PIMT_BOVIN Protein-L-isoaspartate(D-aspartate) O-methyltransferase OS=Bos taurus OX=9913 GN=PCMT1 PE=1 SV=2;tr|G3MZZ6|G3MZZ6_BOVIN Protein-L-isoaspartate O-methyltransferase OS=Bos taurus OX=9913 GN=PCMT1 PE=1 SV=2	2	1	1	1	1	1	1	1	1	1	1	1	1	7.5	7.5	7.5	24.565	227	227;285	0	3.848	By matching	By matching	By MS/MS	7.5	7.5	7.5	19154000	4346400	7225000	7582600	1596200	362200	602080	631880	4790900	5829400	6354500	0	0	1	1
G3N0V0;A0A3Q1N3I9	G3N0V0;A0A3Q1N3I9	9;8	4;3	4;3	tr|G3N0V0|G3N0V0_BOVIN Uncharacterized protein OS=Bos taurus OX=9913 PE=1 SV=1;tr|A0A3Q1N3I9|A0A3Q1N3I9_BOVIN Uncharacterized protein OS=Bos taurus OX=9913 PE=4 SV=1	2	9	4	4	8	9	8	4	4	4	4	4	4	42.3	17.8	17.8	35.951	326	326;320	0	17.13	By MS/MS	By MS/MS	By MS/MS	28.5	42.3	28.5	9107800000	3198100000	2788200000	3121500000	650560000	228430000	199160000	222970000	3245900000	2565100000	2344200000	16	13	13	42
G3N0X3	G3N0X3	5	5	5	tr|G3N0X3|G3N0X3_BOVIN Interleukin 17 receptor E like OS=Bos taurus OX=9913 GN=IL17REL PE=4 SV=2	1	5	5	5	4	5	4	4	5	4	4	5	4	16.3	16.3	16.3	53.634	490	490	0	19.135	By MS/MS	By MS/MS	By MS/MS	12.2	16.3	12.2	91542000	23581000	37618000	30342000	3661700	943240	1504700	1213700	23639000	31944000	26286000	0	3	1	4
G3N148;G3N3Q3	G3N148;G3N3Q3	2;2	2;2	2;2	tr|G3N148|G3N148_BOVIN Uncharacterized protein OS=Bos taurus OX=9913 PE=4 SV=2;tr|G3N3Q3|G3N3Q3_BOVIN Uncharacterized protein OS=Bos taurus OX=9913 PE=4 SV=2	2	2	2	2	2	2	2	2	2	2	2	2	2	35	35	35	13.165	123	123;189	0	32.433	By MS/MS	By MS/MS	By MS/MS	35	35	35	88184000	21598000	32207000	34379000	12598000	3085400	4601100	4911300	22152000	29431000	26781000	3	2	1	6
G3N1H5	G3N1H5	3	2	2	tr|G3N1H5|G3N1H5_BOVIN Uncharacterized protein OS=Bos taurus OX=9913 PE=4 SV=2	1	3	2	2	2	2	3	1	1	2	1	1	2	30.5	25.7	25.7	18.153	167	167	0	64.126	By MS/MS	By MS/MS	By MS/MS	18	18	30.5	243980000	79552000	72949000	91482000	30498000	9944100	9118600	11435000	59327000	51171000	53030000	5	3	5	13
G3N1U4	G3N1U4	4	1	1	tr|G3N1U4|G3N1U4_BOVIN Serpin A3-3 OS=Bos taurus OX=9913 GN=SERPINA3-3 PE=3 SV=1	1	4	1	1	3	2	4	1	1	1	1	1	1	13.9	4.6	4.6	46.156	411	411	0	6.464	By MS/MS	By MS/MS	By MS/MS	9	6.6	13.9	47236000	12875000	14613000	19748000	2361800	643760	730630	987400	12875000	13014000	16131000	1	1	1	3
G3N2D8	G3N2D8	10	10	10	tr|G3N2D8|G3N2D8_BOVIN Uncharacterized protein OS=Bos taurus OX=9913 GN=GGT1 PE=1 SV=2	1	10	10	10	9	9	10	9	9	10	9	9	10	21.7	21.7	21.7	60.874	568	568	0	187.41	By MS/MS	By MS/MS	By MS/MS	20.4	19.9	21.7	10261000000	3567900000	2950400000	3742400000	410430000	142720000	118010000	149700000	2920600000	3351200000	2951800000	21	23	22	66
G3N2S4	G3N2S4	6	6	6	tr|G3N2S4|G3N2S4_BOVIN Leucine rich repeat containing 26 OS=Bos taurus OX=9913 GN=LRRC26 PE=4 SV=2	1	6	6	6	5	5	5	5	5	5	5	5	5	28.8	28.8	28.8	34.42	326	326	0	14.385	By MS/MS	By MS/MS	By MS/MS	24.2	24.8	24.8	298350000	89664000	100810000	107870000	24862000	7472000	8400500	8989600	94947000	84996000	87617000	4	2	4	10
G3N2Z1	G3N2Z1	1	1	1	tr|G3N2Z1|G3N2Z1_BOVIN Uncharacterized protein OS=Bos taurus OX=9913 GN=SMIM1 PE=4 SV=1	1	1	1	1	1	1	0	1	1	0	1	1	0	31.6	31.6	31.6	8.8481	79	79	0.021025	0.81063	By MS/MS	By MS/MS		31.6	31.6	0	24195000	13866000	10329000	0	8065000	4621900	3443200	0	13866000	9199600	0	1	1	0	2
G3X6I0	G3X6I0	12	12	12	tr|G3X6I0|G3X6I0_BOVIN Uncharacterized protein OS=Bos taurus OX=9913 GN=FCGBP PE=1 SV=2	1	12	12	12	10	8	10	10	8	10	10	8	10	5.9	5.9	5.9	318.99	3001	3001	0	21.536	By MS/MS	By MS/MS	By MS/MS	4.8	4	4.6	135470000	42371000	35701000	57400000	1209600	378310	318760	512500	44928000	36431000	39694000	7	4	8	19
G3X6N3	G3X6N3	39	1	1	tr|G3X6N3|G3X6N3_BOVIN Serotransferrin OS=Bos taurus OX=9913 GN=TF PE=1 SV=2	1	39	1	1	38	37	37	1	1	1	1	1	1	66.3	3	3	77.737	704	704	0	2.9426	By MS/MS	By MS/MS	By MS/MS	66.2	64.9	62.6	176670000	51218000	63698000	61756000	4015300	1164000	1447700	1403500	51218000	56731000	50444000	1	1	1	3
Q3ZCL8;G3X6S5	Q3ZCL8;G3X6S5	3;3	3;3	3;3	sp|Q3ZCL8|SH3L3_BOVIN SH3 domain-binding glutamic acid-rich-like protein 3 OS=Bos taurus OX=9913 GN=SH3BGRL3 PE=3 SV=1;tr|G3X6S5|G3X6S5_BOVIN SH3 domain-binding glutamic acid-rich-like protein 3 OS=Bos taurus OX=9913 GN=SH3BGRL3 PE=4 SV=1	2	3	3	3	2	3	2	2	3	2	2	3	2	31.2	31.2	31.2	10.438	93	93;178	0	8.1181	By MS/MS	By MS/MS	By MS/MS	31.2	31.2	31.2	73485000	18404000	30259000	24822000	18371000	4601100	7564800	6205500	17343000	25303000	22983000	1	3	2	6
G3X701	G3X701	1	1	1	tr|G3X701|G3X701_BOVIN Uncharacterized protein OS=Bos taurus OX=9913 GN=LOC100300091 PE=3 SV=2	1	1	1	1	1	1	1	1	1	1	1	1	1	8.2	8.2	8.2	19.119	171	171	0	3.9653	By MS/MS	By MS/MS	By MS/MS	8.2	8.2	8.2	21765000	5683600	7419100	8662600	3109300	811940	1059900	1237500	5683600	6607600	7075900	1	1	2	4
G3X7J5	G3X7J5	2	2	2	tr|G3X7J5|G3X7J5_BOVIN Torsin family 4 member A OS=Bos taurus OX=9913 GN=TOR4A PE=4 SV=1	1	2	2	2	2	1	0	2	1	0	2	1	0	8.1	8.1	8.1	44.764	406	406	0	2.7782	By MS/MS	By MS/MS		8.1	3.4	0	10043000	5432500	4610100	0	401700	217300	184400	0	5432500	4105800	0	2	1	0	3
G3X7S2;Q3T149	G3X7S2;Q3T149	1;1	1;1	1;1	tr|G3X7S2|G3X7S2_BOVIN Heat shock protein beta-1 OS=Bos taurus OX=9913 GN=HSPB1 PE=3 SV=1;sp|Q3T149|HSPB1_BOVIN Heat shock protein beta-1 OS=Bos taurus OX=9913 GN=HSPB1 PE=2 SV=1	2	1	1	1	1	0	1	1	0	1	1	0	1	9.1	9.1	9.1	17.442	154	154;201	0.0070721	1.1613	By MS/MS		By MS/MS	9.1	0	9.1	3005800	3005800	0	0	273250	273250	0	0	3005800	0	0	1	0	1	2
G3X8E2;Q2HJB1	G3X8E2;Q2HJB1	3;2	3;2	3;2	tr|G3X8E2|G3X8E2_BOVIN Uncharacterized protein OS=Bos taurus OX=9913 GN=VPS4A PE=3 SV=2;tr|Q2HJB1|Q2HJB1_BOVIN Vacuolar protein sorting 4 homolog A (S. cerevisiae) OS=Bos taurus OX=9913 GN=VPS4A PE=2 SV=1	2	3	3	3	2	3	2	2	3	2	2	3	2	10.8	10.8	10.8	52.849	473	473;318	0	4.8933	By matching	By MS/MS	By MS/MS	6.6	10.8	6.6	64116000	14396000	34288000	15432000	2289900	514150	1224600	551150	14222000	25972000	17345000	0	3	1	4
G5E507;Q76LV1;G3N2V5	G5E507;Q76LV1	3;3;1	2;2;0	2;2;0	tr|G5E507|G5E507_BOVIN Heat shock protein HSP 90-beta OS=Bos taurus OX=9913 GN=HSP90AB1 PE=3 SV=2;sp|Q76LV1|HS90B_BOVIN Heat shock protein HSP 90-beta OS=Bos taurus OX=9913 GN=HSP90AB1 PE=2 SV=3	3	3	2	2	2	2	1	1	1	0	1	1	0	5.3	3.7	3.7	81.722	712	712;724;443	0.0015038	1.8103	By MS/MS	By MS/MS	By matching	4.4	2.7	1.7	17329000	6012300	11316000	0	525110	182190	342920	0	6012300	0	0	1	1	0	2
G5E5A8;P07589;G5E5A9;G5E5B0;A0A3Q1NHX9;A0A3Q1M4K6	G5E5A8;P07589;G5E5A9;G5E5B0;A0A3Q1NHX9;A0A3Q1M4K6	56;55;55;54;51;49	56;55;55;54;51;49	56;55;55;54;51;49	tr|G5E5A8|G5E5A8_BOVIN Fibronectin OS=Bos taurus OX=9913 GN=FN1 PE=4 SV=1;sp|P07589|FINC_BOVIN Fibronectin OS=Bos taurus OX=9913 GN=FN1 PE=1 SV=4;tr|G5E5A9|G5E5A9_BOVIN Fibronectin OS=Bos taurus OX=9913 GN=FN1 PE=4 SV=2;tr|G5E5B0|G5E5B0_BOVIN Fibronectin O	6	56	56	56	45	46	55	45	46	55	45	46	55	33.7	33.7	33.7	275.55	2510	2510;2478;2601;2511;2268;2163	0	323.31	By MS/MS	By MS/MS	By MS/MS	27.3	26.9	32.8	6133700000	1690000000	1610500000	2833100000	58416000	16096000	15338000	26982000	1781100000	1444500000	2177800000	56	56	81	193
Q2TBL6;G5E5C8	Q2TBL6;G5E5C8	1;1	1;1	1;1	sp|Q2TBL6|TALDO_BOVIN Transaldolase OS=Bos taurus OX=9913 GN=TALDO1 PE=2 SV=1;tr|G5E5C8|G5E5C8_BOVIN Transaldolase OS=Bos taurus OX=9913 GN=TALDO1 PE=1 SV=1	2	1	1	1	0	1	1	0	1	1	0	1	1	4.5	4.5	4.5	37.685	337	337;337	0.014825	0.90175		By matching	By MS/MS	0	4.5	4.5	6353300	0	3465400	2887900	352960	0	192520	160440	0	3086400	2358900	0	0	1	1
G5E5H7	G5E5H7	19	2	2	tr|G5E5H7|G5E5H7_BOVIN Uncharacterized protein OS=Bos taurus OX=9913 GN=PAEP PE=3 SV=1	1	19	2	2	18	19	18	2	2	2	2	2	2	77.5	13.5	13.5	19.911	178	178	0	323.31	By MS/MS	By MS/MS	By MS/MS	77.5	77.5	77.5	19646000000	5412500000	8337700000	5895200000	1786000000	492050000	757980000	535930000	3689700000	5875100000	3347100000	28	30	29	87
G5E5T5;A0A3Q1LPI6	G5E5T5;A0A3Q1LPI6	20;14	5;4	5;4	tr|G5E5T5|G5E5T5_BOVIN Uncharacterized protein OS=Bos taurus OX=9913 PE=1 SV=2;tr|A0A3Q1LPI6|A0A3Q1LPI6_BOVIN Uncharacterized protein OS=Bos taurus OX=9913 PE=4 SV=1	2	20	5	5	18	18	20	5	5	5	5	5	5	51.6	12.2	12.2	56.043	508	508;369	0	37.824	By MS/MS	By MS/MS	By MS/MS	45.7	45.7	51.6	949470000	287900000	235410000	426160000	41281000	12517000	10235000	18529000	301460000	225700000	318500000	6	7	5	18
G5E5V1;A0A3Q1MBT3;A0A3Q1LFV7;G5E5H2;A0A3Q1MIT3;A0A3Q1MKI2;A0A3Q1MT50	G5E5V1;A0A3Q1MBT3;A0A3Q1LFV7;G5E5H2;A0A3Q1MIT3;A0A3Q1MKI2;A0A3Q1MT50	2;1;1;1;1;1;1	1;1;1;1;1;1;1	1;1;1;1;1;1;1	tr|G5E5V1|G5E5V1_BOVIN Uncharacterized protein OS=Bos taurus OX=9913 PE=4 SV=2;tr|A0A3Q1MBT3|A0A3Q1MBT3_BOVIN Uncharacterized protein OS=Bos taurus OX=9913 PE=4 SV=1;tr|A0A3Q1LFV7|A0A3Q1LFV7_BOVIN Uncharacterized protein OS=Bos taurus OX=9913 PE=4 SV=1;tr|	7	2	1	1	2	2	2	1	1	1	1	1	1	19.1	6.6	6.6	14.1	136	136;119;134;139;147;176;231	0	1.9944	By MS/MS	By MS/MS	By MS/MS	19.1	19.1	19.1	1110500000	226180000	380550000	503800000	185090000	37697000	63424000	83967000	226180000	336370000	409000000	1	1	1	3
G5E6P3	G5E6P3	3	3	3	tr|G5E6P3|G5E6P3_BOVIN G protein subunit alpha 13 OS=Bos taurus OX=9913 GN=GNA13 PE=4 SV=2	1	3	3	3	3	3	2	3	3	2	3	3	2	9.5	9.5	9.5	43.946	377	377	0	16.889	By MS/MS	By MS/MS	By MS/MS	9.5	9.5	5.6	58071000	24657000	26968000	6446300	2524800	1072000	1172500	280270	28004000	20671000	0	2	3	1	6
G8JKW7	G8JKW7	5	1	0	tr|G8JKW7|G8JKW7_BOVIN Serpin A3-7 OS=Bos taurus OX=9913 GN=SERPINA3-7 PE=3 SV=2	1	5	1	0	5	4	5	1	1	1	0	0	0	16.1	2.7	0	46.575	415	415	0	5.275	By matching	By MS/MS	By MS/MS	16.1	13.7	16.1	47937000	443040	15566000	31928000	2819800	26061	915660	1878100	443040	13864000	26080000	0	2	3	5
P29392;G8JKX0	P29392;G8JKX0	4;4	4;4	4;4	sp|P29392|SPAD1_BOVIN Spermadhesin-1 OS=Bos taurus OX=9913 GN=SPADH1 PE=1 SV=1;tr|G8JKX0|G8JKX0_BOVIN Spermadhesin-1 OS=Bos taurus OX=9913 GN=SPADH1 PE=4 SV=1	2	4	4	4	4	3	4	4	3	4	4	3	4	38.1	38.1	38.1	15.036	134	134;134	0	6.6804	By MS/MS	By MS/MS	By MS/MS	38.1	29.1	38.1	147210000	53589000	56158000	37460000	16356000	5954400	6239800	4162300	44752000	49490000	39962000	2	4	5	11
G8JKX6;P30932	G8JKX6;P30932	4;4	4;4	4;4	tr|G8JKX6|G8JKX6_BOVIN Tetraspanin OS=Bos taurus OX=9913 GN=CD9 PE=3 SV=1;sp|P30932|CD9_BOVIN CD9 antigen OS=Bos taurus OX=9913 GN=CD9 PE=2 SV=2	2	4	4	4	4	4	4	4	4	4	4	4	4	23	23	23	22.665	204	204;226	0	249.73	By MS/MS	By MS/MS	By MS/MS	23	23	23	27154000000	9640700000	8040200000	9473100000	4525700000	1606800000	1340000000	1578900000	9583700000	6971100000	7175100000	16	14	15	45
P15396;G8JKZ1;A0A3Q1MGJ4	P15396;G8JKZ1;A0A3Q1MGJ4	24;24;22	24;24;22	24;24;22	sp|P15396|ENPP3_BOVIN Ectonucleotide pyrophosphatase/phosphodiesterase family member 3 OS=Bos taurus OX=9913 GN=ENPP3 PE=1 SV=2;tr|G8JKZ1|G8JKZ1_BOVIN Ectonucleotide pyrophosphatase/phosphodiesterase family member 3 OS=Bos taurus OX=9913 GN=ENPP3 PE=4 SV=1	3	24	24	24	24	24	24	24	24	24	24	24	24	34.1	34.1	34.1	99.522	874	874;874;844	0	323.31	By MS/MS	By MS/MS	By MS/MS	34.1	34.1	34.1	9968300000	3051500000	2919300000	3997500000	243130000	74426000	71202000	97500000	3018500000	2888800000	2999600000	42	43	45	130
G8JKZ8;O97680	G8JKZ8;O97680	4;4	4;4	4;4	tr|G8JKZ8|G8JKZ8_BOVIN Thioredoxin OS=Bos taurus OX=9913 GN=TXN PE=4 SV=1;sp|O97680|THIO_BOVIN Thioredoxin OS=Bos taurus OX=9913 GN=TXN PE=3 SV=3	2	4	4	4	3	3	3	3	3	3	3	3	3	50.5	50.5	50.5	10.868	97	97;105	0	24.894	By MS/MS	By MS/MS	By MS/MS	38.1	37.1	38.1	256600000	108010000	0	148600000	36657000	15430000	0	21228000	108080000	0	121300000	2	3	3	8
H9GW43;Q3SZN8	H9GW43;Q3SZN8	1;1	1;1	1;1	tr|H9GW43|H9GW43_BOVIN Uncharacterized protein OS=Bos taurus OX=9913 GN=RNH1 PE=1 SV=2;tr|Q3SZN8|Q3SZN8_BOVIN Ribonuclease/angiogenin inhibitor 1 OS=Bos taurus OX=9913 GN=RNH1 PE=1 SV=1	2	1	1	1	0	1	1	0	1	1	0	1	1	5.1	5.1	5.1	27.417	253	253;456	0	2.98		By MS/MS	By MS/MS	0	5.1	5.1	6879100	0	6879100	0	458600	0	458600	0	0	6126600	0	0	1	1	2
O02659	O02659	3	3	3	sp|O02659|MBL2_BOVIN Mannose-binding protein C OS=Bos taurus OX=9913 GN=MBL PE=2 SV=1	1	3	3	3	3	3	3	3	3	3	3	3	3	12.4	12.4	12.4	26.471	249	249	0	6.651	By MS/MS	By MS/MS	By MS/MS	12.4	12.4	12.4	124000000	29937000	40891000	53169000	9538200	2302900	3145500	4089900	32037000	35869000	41879000	2	3	3	8
O18836	O18836	5	5	5	sp|O18836|GDF8_BOVIN Growth/differentiation factor 8 OS=Bos taurus OX=9913 GN=MSTN PE=1 SV=2	1	5	5	5	5	5	4	5	5	4	5	5	4	17.1	17.1	17.1	42.55	375	375	0	16.234	By MS/MS	By MS/MS	By MS/MS	17.1	17.1	13.6	163210000	58356000	50035000	54823000	8160700	2917800	2501700	2741200	56978000	41431000	49290000	4	4	5	13
O46375;A0A3Q1MRM2	O46375;A0A3Q1MRM2	3;2	3;2	3;2	sp|O46375|TTHY_BOVIN Transthyretin OS=Bos taurus OX=9913 GN=TTR PE=1 SV=1;tr|A0A3Q1MRM2|A0A3Q1MRM2_BOVIN Transthyretin OS=Bos taurus OX=9913 GN=TTR PE=4 SV=1	2	3	3	3	3	2	3	3	2	3	3	2	3	34.7	34.7	34.7	15.727	147	147;181	0	30.364	By MS/MS	By MS/MS	By MS/MS	34.7	24.5	34.7	163930000	54271000	65807000	43847000	23418000	7753000	9401000	6263900	40882000	51667000	56147000	4	3	4	11
O46631	O46631	7	7	3	sp|O46631|SHPS1_BOVIN Tyrosine-protein phosphatase non-receptor type substrate 1 OS=Bos taurus OX=9913 GN=SIRPA PE=2 SV=1	1	7	7	3	6	6	6	6	6	6	3	2	2	23.1	23.1	9.9	55.092	506	506	0	82.728	By MS/MS	By MS/MS	By MS/MS	19.2	23.1	23.1	686780000	204990000	226390000	255400000	29860000	8912600	9843000	11105000	205600000	185960000	223670000	4	4	4	12
O77834;A0A3Q1LKU1	O77834;A0A3Q1LKU1	2;1	2;1	2;1	sp|O77834|PRDX6_BOVIN Peroxiredoxin-6 OS=Bos taurus OX=9913 GN=PRDX6 PE=1 SV=3;tr|A0A3Q1LKU1|A0A3Q1LKU1_BOVIN Uncharacterized protein OS=Bos taurus OX=9913 PE=4 SV=1	2	2	2	2	0	2	1	0	2	1	0	2	1	9.4	9.4	9.4	25.067	224	224;224	0.0070323	1.1211		By MS/MS	By MS/MS	0	9.4	4	11673000	0	11673000	0	778200	0	778200	0	0	10396000	0	0	2	1	3
P00442;F1MNQ4	P00442;F1MNQ4	5;4	5;4	5;4	sp|P00442|SODC_BOVIN Superoxide dismutase [Cu-Zn] OS=Bos taurus OX=9913 GN=SOD1 PE=1 SV=2;tr|F1MNQ4|F1MNQ4_BOVIN Superoxide dismutase [Cu-Zn] OS=Bos taurus OX=9913 PE=3 SV=2	2	5	5	5	5	4	5	5	4	5	5	4	5	61.2	61.2	61.2	15.682	152	152;152	0	24.795	By MS/MS	By MS/MS	By MS/MS	61.2	32.2	61.2	655300000	156780000	251820000	246700000	93615000	22398000	35974000	35243000	145220000	241990000	192790000	8	7	7	22
P00727	P00727	1	1	1	sp|P00727|AMPL_BOVIN Cytosol aminopeptidase OS=Bos taurus OX=9913 GN=LAP3 PE=1 SV=3	1	1	1	1	1	1	1	1	1	1	1	1	1	2.9	2.9	2.9	56.289	519	519	0	2.0648	By matching	By MS/MS	By matching	2.9	2.9	2.9	32264000	9569900	13150000	9543800	1112600	330000	453470	329090	8925400	12097000	8055600	0	1	0	1
P00743	P00743	1	1	1	sp|P00743|FA10_BOVIN Coagulation factor X OS=Bos taurus OX=9913 GN=F10 PE=1 SV=1	1	1	1	1	1	0	1	1	0	1	1	0	1	1.8	1.8	1.8	54.51	492	492	0.02625	0.66036	By MS/MS		By MS/MS	1.8	0	1.8	16505000	7159800	0	9345100	785940	340940	0	445000	7159800	0	7633300	1	0	1	2
P00974;P00975;P04815;A0A3Q1MBE1;A0A3Q1M0F4	P00974	4;1;1;1;1	4;1;1;1;1	3;0;0;0;0	sp|P00974|BPT1_BOVIN Pancreatic trypsin inhibitor OS=Bos taurus OX=9913 PE=1 SV=2	5	4	4	3	4	3	3	4	3	3	3	2	2	45	45	31	10.903	100	100;60;100;100;143	0	36.155	By MS/MS	By MS/MS	By MS/MS	45	33	33	22683000000	9634000000	4669100000	8379500000	4536500000	1926800000	933820000	1675900000	9507700000	4020200000	6595000000	24	22	20	66
P01030	P01030	14	1	1	sp|P01030|CO4_BOVIN Complement C4 (Fragments) OS=Bos taurus OX=9913 GN=C4 PE=1 SV=2	1	14	1	1	12	11	11	1	1	1	1	1	1	21.5	2.5	2.5	101.55	920	920	0	2.8979	By MS/MS	By MS/MS	By MS/MS	18.7	16	16.8	40144000	12030000	18313000	9801200	933590	279770	425880	227940	12030000	16310000	8006000	1	1	1	3
P01035;A0A3Q1LR19	P01035;A0A3Q1LR19	2;1	2;1	2;1	sp|P01035|CYTC_BOVIN Cystatin-C OS=Bos taurus OX=9913 GN=CST3 PE=1 SV=2;tr|A0A3Q1LR19|A0A3Q1LR19_BOVIN Cystatin-C OS=Bos taurus OX=9913 GN=CST3 PE=4 SV=1	2	2	2	2	2	2	2	2	2	2	2	2	2	23	23	23	16.265	148	148;219	0	27.722	By MS/MS	By MS/MS	By MS/MS	23	23	23	1117100000	473650000	307810000	335660000	186190000	78941000	51302000	55943000	471710000	269440000	280830000	3	5	3	11
P02522	P02522	5	5	5	sp|P02522|CRBB2_BOVIN Beta-crystallin B2 OS=Bos taurus OX=9913 GN=CRYBB2 PE=1 SV=3	1	5	5	5	4	5	5	4	5	5	4	5	5	38.5	38.5	38.5	23.298	205	205	0	50.837	By MS/MS	By MS/MS	By MS/MS	29.3	38.5	38.5	335320000	131410000	106240000	97683000	22355000	8760300	7082400	6512200	137660000	88634000	79521000	6	7	7	20
Q28088;P02526	Q28088;P02526	1;1	1;1	1;1	sp|Q28088|CRGC_BOVIN Gamma-crystallin C OS=Bos taurus OX=9913 GN=CRYGC PE=1 SV=3;sp|P02526|CRGB_BOVIN Gamma-crystallin B OS=Bos taurus OX=9913 GN=CRYGB PE=1 SV=2	2	1	1	1	1	1	1	1	1	1	1	1	1	12.6	12.6	12.6	20.874	174	174;175	0	24.441	By MS/MS	By MS/MS	By MS/MS	12.6	12.6	12.6	234700000	97516000	85389000	51796000	26078000	10835000	9487700	5755100	67109000	65071000	40910000	4	3	2	9
P02638	P02638	1	1	1	sp|P02638|S100B_BOVIN Protein S100-B OS=Bos taurus OX=9913 GN=S100B PE=1 SV=2	1	1	1	1	1	1	1	1	1	1	1	1	1	16.3	16.3	16.3	10.668	92	92	0	24.407	By MS/MS	By MS/MS	By MS/MS	16.3	16.3	16.3	157060000	40783000	62726000	53546000	52352000	13594000	20909000	17849000	39382000	59088000	41916000	3	3	2	8
P02702;A0A3Q1M762;Q0VCN9	P02702;A0A3Q1M762	12;11;2	12;11;2	9;8;1	sp|P02702|FOLR1_BOVIN Folate receptor alpha OS=Bos taurus OX=9913 GN=FOLR1 PE=1 SV=3;tr|A0A3Q1M762|A0A3Q1M762_BOVIN Uncharacterized protein OS=Bos taurus OX=9913 PE=4 SV=1	3	12	12	9	12	11	11	12	11	11	9	8	8	61	61	39.4	27.921	241	241;287;253	0	323.31	By MS/MS	By MS/MS	By MS/MS	61	60.6	60.6	3682500000	1184600000	1219700000	1278100000	283270000	91123000	93827000	98318000	1071400000	1125800000	1099600000	15	20	15	50
P04272	P04272	11	11	11	sp|P04272|ANXA2_BOVIN Annexin A2 OS=Bos taurus OX=9913 GN=ANXA2 PE=1 SV=2	1	11	11	11	10	8	9	10	8	9	10	8	9	33	33	33	38.612	339	339	0	53.116	By MS/MS	By MS/MS	By MS/MS	33	29.8	30.1	299280000	103100000	95113000	101070000	13012000	4482500	4135400	4394200	93837000	92791000	83734000	6	6	6	18
P04896;F1N461;A0A3Q1M3D6	P04896	7;2;2	6;1;1	6;1;1	sp|P04896|GNAS2_BOVIN Guanine nucleotide-binding protein G(s) subunit alpha isoforms short OS=Bos taurus OX=9913 GN=GNAS PE=1 SV=1	3	7	6	6	5	7	4	4	6	3	4	6	3	17.8	15	15	45.708	394	394;380;418	0	8.5634	By MS/MS	By MS/MS	By MS/MS	13.7	17.8	11.2	269050000	71524000	118040000	79482000	13452000	3576200	5902000	3974100	72750000	99160000	69667000	4	5	5	14
P07107;A0A3Q1M8I0	P07107;A0A3Q1M8I0	5;4	5;4	5;4	sp|P07107|ACBP_BOVIN Acyl-CoA-binding protein OS=Bos taurus OX=9913 GN=DBI PE=1 SV=2;tr|A0A3Q1M8I0|A0A3Q1M8I0_BOVIN Acyl-CoA-binding protein OS=Bos taurus OX=9913 GN=DBI PE=4 SV=1	2	5	5	5	5	5	5	5	5	5	5	5	5	77	77	77	10.044	87	87;94	0	97.838	By MS/MS	By MS/MS	By MS/MS	77	77	77	672670000	219970000	233130000	219570000	134530000	43994000	46626000	43913000	240600000	187680000	168830000	7	7	6	20
P07507	P07507	1	1	1	sp|P07507|MGP_BOVIN Matrix Gla protein OS=Bos taurus OX=9913 GN=MGP PE=1 SV=1	1	1	1	1	0	1	0	0	1	0	0	1	0	12.6	12.6	12.6	12.217	103	103	0.014805	0.89503		By MS/MS		0	12.6	0	0	0	0	0	0	0	0	0	0	0	0	0	1	0	1
P07688	P07688	9	9	9	sp|P07688|CATB_BOVIN Cathepsin B OS=Bos taurus OX=9913 GN=CTSB PE=1 SV=5	1	9	9	9	8	8	9	8	8	9	8	8	9	38.8	38.8	38.8	36.661	335	335	0	32.874	By MS/MS	By MS/MS	By MS/MS	32.5	32.5	38.8	634880000	184840000	196800000	253240000	35271000	10269000	10933000	14069000	173920000	183990000	209050000	7	6	10	23
P08037	P08037	10	10	10	sp|P08037|B4GT1_BOVIN Beta-1,4-galactosyltransferase 1 OS=Bos taurus OX=9913 GN=B4GALT1 PE=1 SV=3	1	10	10	10	9	10	9	9	10	9	9	10	9	34.1	34.1	34.1	44.842	402	402	0	295.58	By MS/MS	By MS/MS	By MS/MS	29.1	34.1	29.1	11938000000	3709500000	4291300000	3937600000	628340000	195240000	225860000	207240000	3669800000	3748100000	3168800000	16	18	18	52
P09487	P09487	5	5	5	sp|P09487|PPBT_BOVIN Alkaline phosphatase, tissue-nonspecific isozyme OS=Bos taurus OX=9913 GN=ALPL PE=1 SV=2	1	5	5	5	5	3	4	5	3	4	5	3	4	11.3	11.3	11.3	57.192	524	524	0	14.514	By MS/MS	By MS/MS	By MS/MS	11.3	7.4	9.4	199310000	70491000	51453000	77363000	7381700	2610800	1905700	2865300	69009000	49460000	61039000	4	4	3	11
Q2NKV1;P10152;A0A3Q1MIF5	Q2NKV1;P10152;A0A3Q1MIF5	7;7;6	7;7;6	7;7;6	tr|Q2NKV1|Q2NKV1_BOVIN Angiogenin, ribonuclease, RNase A family, 5 OS=Bos taurus OX=9913 GN=ANG PE=2 SV=1;sp|P10152|ANG1_BOVIN Angiogenin-1 OS=Bos taurus OX=9913 GN=ANG1 PE=1 SV=4;tr|A0A3Q1MIF5|A0A3Q1MIF5_BOVIN Ribonuclease 4 OS=Bos taurus OX=9913 GN=RNASE	3	7	7	7	7	7	7	7	7	7	7	7	7	46.6	46.6	46.6	17.003	148	148;148;165	0	103.34	By MS/MS	By MS/MS	By MS/MS	46.6	46.6	46.6	9747000000	2734600000	3463800000	3548600000	1392400000	390660000	494820000	506950000	2872100000	2995100000	2810400000	18	19	20	57
P10575	P10575	1	1	1	sp|P10575|GLRX1_BOVIN Glutaredoxin-1 OS=Bos taurus OX=9913 GN=GLRX PE=1 SV=3	1	1	1	1	1	1	1	1	1	1	1	1	1	18.9	18.9	18.9	11.783	106	106	0	4.4254	By matching	By MS/MS	By MS/MS	18.9	18.9	18.9	38531000	15572000	11566000	11394000	7706300	3114300	2313200	2278800	15572000	10301000	9306900	0	1	1	2
P10790;A0A3Q1M9G9	P10790	13;1	13;1	13;1	sp|P10790|FABPH_BOVIN Fatty acid-binding protein, heart OS=Bos taurus OX=9913 GN=FABP3 PE=1 SV=2	2	13	13	13	12	13	13	12	13	13	12	13	13	85	85	85	14.779	133	133;133	0	323.31	By MS/MS	By MS/MS	By MS/MS	84.2	85	85	52583000000	16729000000	15868000000	19986000000	5258300000	1672900000	1586800000	1998600000	16258000000	13765000000	15627000000	40	37	42	119
P11017;A5PKD6;REV__Q17QH1;E1BB14;A0A3Q1NGS8	P11017;A5PKD6	8;4;1;1;1	8;4;1;1;1	5;2;1;0;0	sp|P11017|GBB2_BOVIN Guanine nucleotide-binding protein G(I)/G(S)/G(T) subunit beta-2 OS=Bos taurus OX=9913 GN=GNB2 PE=2 SV=3;tr|A5PKD6|A5PKD6_BOVIN GNB4 protein OS=Bos taurus OX=9913 GN=GNB4 PE=2 SV=1	5	8	8	5	7	8	8	7	8	8	4	5	5	24.7	24.7	15.3	37.331	340	340;340;307;340;356	0	174.78	By MS/MS	By MS/MS	By MS/MS	22.6	24.7	24.7	1846400000	494210000	700010000	652220000	142030000	38016000	53847000	50171000	527830000	599680000	522910000	7	10	8	25
P11151	P11151	14	14	14	sp|P11151|LIPL_BOVIN Lipoprotein lipase OS=Bos taurus OX=9913 GN=LPL PE=1 SV=2	1	14	14	14	13	14	13	13	14	13	13	14	13	36.6	36.6	36.6	53.377	478	478	0	323.31	By MS/MS	By MS/MS	By MS/MS	36.2	36.6	36.2	14527000000	4164000000	5002900000	5360500000	764600000	219160000	263310000	282130000	3953200000	4694000000	4330100000	22	28	26	76
P13696;A0A3Q1LX99	P13696	13;5	13;5	13;5	sp|P13696|PEBP1_BOVIN Phosphatidylethanolamine-binding protein 1 OS=Bos taurus OX=9913 GN=PEBP1 PE=1 SV=2	2	13	13	13	12	13	12	12	13	12	12	13	12	79.1	79.1	79.1	20.985	187	187;187	0	71.979	By MS/MS	By MS/MS	By MS/MS	68.4	79.1	68.4	1073400000	297200000	374010000	402160000	82567000	22862000	28770000	30935000	304330000	324870000	307000000	12	11	13	36
P13752	P13752	1	1	1	sp|P13752|HA1A_BOVIN BOLA class I histocompatibility antigen, alpha chain BL3-6 OS=Bos taurus OX=9913 PE=2 SV=1	1	1	1	1	0	1	1	0	1	1	0	1	1	3.3	3.3	3.3	40.363	360	360	0	2.1132		By MS/MS	By matching	0	3.3	3.3	11133000	0	7381300	3751300	585930	0	388490	197440	0	6573900	3064200	0	1	0	1
P17248	P17248	7	7	7	sp|P17248|SYWC_BOVIN Tryptophan--tRNA ligase, cytoplasmic OS=Bos taurus OX=9913 GN=WARS PE=1 SV=3	1	7	7	7	5	6	6	5	6	6	5	6	6	20.4	20.4	20.4	53.811	476	476	0	28.786	By MS/MS	By MS/MS	By MS/MS	15.3	16.8	17.9	168930000	29746000	81721000	57459000	7344600	1293300	3553100	2498200	34311000	58171000	47658000	6	5	5	16
P18203;A0A3Q1MNC1;A0A3Q1MWV0;A0A3Q1MRN5;Q2NKS8	P18203;A0A3Q1MNC1;A0A3Q1MWV0	5;4;3;1;1	5;4;3;1;1	5;4;3;1;1	sp|P18203|FKB1A_BOVIN Peptidyl-prolyl cis-trans isomerase FKBP1A OS=Bos taurus OX=9913 GN=FKBP1A PE=1 SV=2;tr|A0A3Q1MNC1|A0A3Q1MNC1_BOVIN Peptidyl-prolyl cis-trans isomerase FKBP1A OS=Bos taurus OX=9913 GN=FKBP1A PE=4 SV=1;tr|A0A3Q1MWV0|A0A3Q1MWV0_BOVIN Un	5	5	5	5	5	5	4	5	5	4	5	5	4	41.7	41.7	41.7	11.909	108	108;128;108;92;108	0	30.434	By MS/MS	By MS/MS	By MS/MS	41.7	41.7	41.7	873430000	235350000	294500000	343580000	291140000	78449000	98168000	114530000	232210000	255370000	290710000	8	7	6	21
P18892	P18892	28	28	1	sp|P18892|BT1A1_BOVIN Butyrophilin subfamily 1 member A1 OS=Bos taurus OX=9913 GN=BTN1A1 PE=1 SV=2	1	28	28	1	25	27	27	25	27	27	1	1	1	53.2	53.2	2.5	59.276	526	526	0	323.31	By MS/MS	By MS/MS	By MS/MS	52.1	53.2	52.9	100620000000	25362000000	44360000000	30901000000	3469800000	874540000	1529700000	1065600000	23606000000	39049000000	23972000000	87	111	84	282
P19035	P19035	2	2	2	sp|P19035|APOC3_BOVIN Apolipoprotein C-III OS=Bos taurus OX=9913 GN=APOC3 PE=1 SV=2	1	2	2	2	2	2	2	2	2	2	2	2	2	28.1	28.1	28.1	10.692	96	96	0	17.462	By MS/MS	By MS/MS	By MS/MS	28.1	28.1	28.1	186710000	55237000	53247000	78229000	31119000	9206200	8874500	13038000	55764000	48015000	62781000	3	2	4	9
P19120;A0A3Q1LMS5;A0A3Q1M8L6;A7E3Q2;P34933	P19120;A0A3Q1LMS5;A0A3Q1M8L6	21;20;17;7;6	21;20;17;7;6	19;18;16;5;4	sp|P19120|HSP7C_BOVIN Heat shock cognate 71 kDa protein OS=Bos taurus OX=9913 GN=HSPA8 PE=1 SV=2;tr|A0A3Q1LMS5|A0A3Q1LMS5_BOVIN Heat shock cognate 71 kDa protein OS=Bos taurus OX=9913 GN=HSPA8 PE=4 SV=1;tr|A0A3Q1M8L6|A0A3Q1M8L6_BOVIN Heat shock cognate 71	5	21	21	19	20	20	21	20	20	21	18	18	19	35.1	35.1	33.1	71.24	650	650;654;607;636;636	0	177.36	By MS/MS	By MS/MS	By MS/MS	35.1	33.8	35.1	4881700000	1496800000	1808900000	1576000000	147930000	45357000	54816000	47758000	1457600000	1588100000	1316800000	36	40	38	114
P19660	P19660	2	1	1	sp|P19660|CTHL2_BOVIN Cathelicidin-2 OS=Bos taurus OX=9913 GN=CATHL2 PE=1 SV=2	1	2	1	1	1	1	1	1	1	0	1	1	0	14.2	9.7	9.7	20.03	176	176	0.0015106	1.8993	By matching	By MS/MS	By matching	9.7	9.7	4.5	12874000	6333400	6540100	0	1287400	633340	654010	0	6333400	5824800	0	0	1	0	1
P19803;G3MW01	P19803;G3MW01	9;6	9;6	9;6	sp|P19803|GDIR1_BOVIN Rho GDP-dissociation inhibitor 1 OS=Bos taurus OX=9913 GN=ARHGDIA PE=1 SV=3;tr|G3MW01|G3MW01_BOVIN Rho GDP-dissociation inhibitor 1 OS=Bos taurus OX=9913 GN=ARHGDIA PE=4 SV=1	2	9	9	9	7	7	9	7	7	9	7	7	9	55.4	55.4	55.4	23.421	204	204;173	0	67.151	By MS/MS	By MS/MS	By MS/MS	39.7	39.7	55.4	1520500000	514880000	496060000	509530000	168940000	57209000	55118000	56614000	439780000	505350000	426680000	9	10	13	32
P20456	P20456	1	1	1	sp|P20456|IMPA1_BOVIN Inositol monophosphatase 1 OS=Bos taurus OX=9913 GN=IMPA1 PE=1 SV=1	1	1	1	1	0	1	1	0	1	1	0	1	1	4	4	4	30.055	277	277	0.020779	0.78008		By MS/MS	By MS/MS	0	4	4	0	0	0	0	0	0	0	0	0	0	0	0	1	1	2
P21809	P21809	7	7	7	sp|P21809|PGS1_BOVIN Biglycan OS=Bos taurus OX=9913 GN=BGN PE=1 SV=3	1	7	7	7	7	6	6	7	6	6	7	6	6	24.4	24.4	24.4	41.59	369	369	0	30.125	By MS/MS	By MS/MS	By MS/MS	24.4	20.6	22	545050000	192600000	195910000	156540000	32062000	11329000	11524000	9208400	186860000	172410000	135670000	3	3	3	9
P21856	P21856	14	9	9	sp|P21856|GDIA_BOVIN Rab GDP dissociation inhibitor alpha OS=Bos taurus OX=9913 GN=GDI1 PE=1 SV=1	1	14	9	9	9	12	13	6	8	9	6	8	9	35.8	25.1	25.1	50.565	447	447	0	34.749	By MS/MS	By MS/MS	By MS/MS	21.5	30.6	31.5	324470000	89252000	117860000	117360000	12979000	3570100	4714200	4694600	95777000	103350000	90955000	3	6	6	15
P22444	P22444	1	1	1	sp|P22444|BMP3_BOVIN Bone morphogenetic protein 3 OS=Bos taurus OX=9913 GN=BMP3 PE=1 SV=2	1	1	1	1	1	1	1	1	1	1	1	1	1	4.6	4.6	4.6	53.501	475	475	0.001497	1.7602	By MS/MS	By MS/MS	By MS/MS	4.6	4.6	4.6	32995000	11758000	8381000	12857000	1269100	452220	322350	494480	11758000	7464300	10502000	1	1	1	3
P24627	P24627	58	58	56	sp|P24627|TRFL_BOVIN Lactotransferrin OS=Bos taurus OX=9913 GN=LTF PE=1 SV=2	1	58	58	56	55	56	57	55	56	57	53	54	55	68.4	68.4	66.8	78.056	708	708	0	323.31	By MS/MS	By MS/MS	By MS/MS	68.4	67.9	68.4	342020000000	110720000000	105440000000	125860000000	8143400000	2636300000	2510400000	2996700000	107550000000	89820000000	103890000000	203	220	224	647
P25326	P25326	4	4	4	sp|P25326|CATS_BOVIN Cathepsin S OS=Bos taurus OX=9913 GN=CTSS PE=1 SV=2	1	4	4	4	4	4	4	4	4	4	4	4	4	17.8	17.8	17.8	37.176	331	331	0	91.636	By MS/MS	By MS/MS	By MS/MS	17.8	17.8	17.8	417270000	121620000	153380000	142270000	32098000	9355500	11798000	10944000	117560000	137550000	119320000	5	6	4	15
Q5E998;P25975	Q5E998;P25975	11;11	11;11	11;11	sp|Q5E998|CATL2_BOVIN Cathepsin L2 OS=Bos taurus OX=9913 GN=CTSV PE=2 SV=1;sp|P25975|CATL1_BOVIN Cathepsin L1 OS=Bos taurus OX=9913 GN=CTSL PE=1 SV=3	2	11	11	11	6	7	10	6	7	10	6	7	10	49.4	49.4	49.4	37.393	334	334;334	0	63.126	By MS/MS	By MS/MS	By MS/MS	26.9	31.1	42.8	267660000	51059000	90557000	126040000	14870000	2836600	5030900	7002200	86193000	76973000	71497000	5	8	10	23
P26201;G3MY21;G3MYH1;F1ML83	P26201;G3MY21	15;9;1;1	15;9;1;1	15;9;1;1	sp|P26201|CD36_BOVIN Platelet glycoprotein 4 OS=Bos taurus OX=9913 GN=CD36 PE=1 SV=5;tr|G3MY21|G3MY21_BOVIN Platelet glycoprotein 4 OS=Bos taurus OX=9913 GN=CD36 PE=3 SV=2	4	15	15	15	15	15	15	15	15	15	15	15	15	21.2	21.2	21.2	52.94	472	472;427;380;472	0	322.35	By MS/MS	By MS/MS	By MS/MS	21.2	21.2	21.2	75344000000	23006000000	24749000000	27588000000	5795700000	1769700000	1903800000	2122200000	22885000000	23297000000	20284000000	52	53	60	165
P26779	P26779	17	17	1	sp|P26779|SAP_BOVIN Prosaposin OS=Bos taurus OX=9913 GN=PSAP PE=1 SV=3	1	17	17	1	15	17	16	15	17	16	1	1	1	38.9	38.9	4	58.051	525	525	0	72.688	By MS/MS	By MS/MS	By MS/MS	30.9	38.9	34.7	1924000000	525500000	576740000	821740000	68714000	18768000	20598000	29348000	540340000	500170000	656700000	12	19	16	47
P27479	P27479	4	4	4	sp|P27479|LOX15_BOVIN Arachidonate 15-lipoxygenase OS=Bos taurus OX=9913 GN=ALOX15 PE=1 SV=3	1	4	4	4	3	4	3	3	4	3	3	4	3	6.2	6.2	6.2	75.124	663	663	0	4.0252	By MS/MS	By MS/MS	By MS/MS	4.7	6.2	4.7	78121000	18100000	34314000	25707000	2170000	502780	953160	714080	19270000	28400000	19429000	1	4	1	6
P28782	P28782	2	2	2	sp|P28782|S10A8_BOVIN Protein S100-A8 OS=Bos taurus OX=9913 GN=S100A8 PE=1 SV=2	1	2	2	2	2	2	2	2	2	2	2	2	2	27	27	27	10.46	89	89	0	14.293	By MS/MS	By MS/MS	By MS/MS	27	27	27	595560000	193140000	215250000	187170000	99260000	32190000	35875000	31196000	176660000	199450000	161620000	3	3	2	8
P30922	P30922	11	1	1	sp|P30922|CH3L1_BOVIN Chitinase-3-like protein 1 OS=Bos taurus OX=9913 GN=CHI3L1 PE=1 SV=3	1	11	1	1	11	10	9	1	1	1	1	1	1	37.6	5	5	43.031	383	383	0	9.1478	By MS/MS	By MS/MS	By matching	37.6	35.8	33.4	327640000	83250000	160750000	83650000	15602000	3964300	7654500	3983300	83250000	143160000	68327000	1	1	0	2
P33046	P33046	3	3	3	sp|P33046|CTHL4_BOVIN Cathelicidin-4 OS=Bos taurus OX=9913 GN=CATHL4 PE=1 SV=1	1	3	3	3	3	3	3	3	3	3	3	3	3	31.2	31.2	31.2	16.479	144	144	0	44.137	By MS/MS	By MS/MS	By MS/MS	31.2	31.2	31.2	138110000	46498000	46197000	45414000	15345000	5166500	5133000	5046000	47163000	40611000	36963000	2	4	3	9
P33433	P33433	3	3	1	sp|P33433|HRG_BOVIN Histidine-rich glycoprotein (Fragments) OS=Bos taurus OX=9913 GN=HRG PE=1 SV=1	1	3	3	1	3	2	3	3	2	3	1	1	1	9.6	9.6	4	44.47	396	396	0	4.9045	By MS/MS	By MS/MS	By MS/MS	9.6	7.6	9.6	39271000	10162000	9581500	19527000	1870000	483900	456260	929880	11398000	10523000	12724000	2	2	3	7
P37980	P37980	5	5	5	sp|P37980|IPYR_BOVIN Inorganic pyrophosphatase OS=Bos taurus OX=9913 GN=PPA1 PE=1 SV=2	1	5	5	5	5	5	5	5	5	5	5	5	5	30.4	30.4	30.4	32.814	289	289	0	30.255	By MS/MS	By MS/MS	By MS/MS	30.4	30.4	30.4	236460000	63800000	95834000	76829000	15764000	4253400	6389000	5121900	71536000	87612000	52760000	6	6	5	17
P38409	P38409	3	1	1	sp|P38409|GNA11_BOVIN Guanine nucleotide-binding protein subunit alpha-11 OS=Bos taurus OX=9913 GN=GNA11 PE=2 SV=2	1	3	1	1	2	2	2	1	0	1	1	0	1	11.1	5	5	42.07	359	359	0.006993	1.1136	By MS/MS	By matching	By MS/MS	8.1	6.1	8.1	29240000	14299000	0	14942000	1539000	752570	0	786400	14421000	0	12083000	2	0	1	3
P39873;P00669	P39873;P00669	2;1	1;0	1;0	sp|P39873|RNBR_BOVIN Brain ribonuclease OS=Bos taurus OX=9913 GN=BRN PE=1 SV=3;sp|P00669|RNS_BOVIN Seminal ribonuclease OS=Bos taurus OX=9913 GN=SRN PE=1 SV=2	2	2	1	1	2	2	2	1	1	1	1	1	1	9.6	5.4	5.4	18.45	167	167;150	0	1.9427	By MS/MS	By matching	By matching	9.6	9.6	9.6	84393000	37178000	18265000	28950000	14065000	6196400	3044100	4824900	39483000	17051000	20558000	1	0	0	1
P48644	P48644	4	4	4	sp|P48644|AL1A1_BOVIN Retinal dehydrogenase 1 OS=Bos taurus OX=9913 GN=ALDH1A1 PE=1 SV=3	1	4	4	4	0	3	3	0	3	3	0	3	3	11.2	11.2	11.2	54.805	501	501	0	8.7257		By MS/MS	By MS/MS	0	9	7.8	29364000	0	21862000	7501700	1174600	0	874490	300070	0	16634000	8964200	0	3	2	5
P49907	P49907	3	3	3	sp|P49907|SEPP1_BOVIN Selenoprotein P OS=Bos taurus OX=9913 GN=SELENOP PE=2 SV=2	1	3	3	3	3	3	3	3	3	3	3	3	3	11.4	11.4	11.4	45.487	402	402	0	10.81	By MS/MS	By MS/MS	By MS/MS	11.4	11.4	11.4	124730000	28747000	46717000	49267000	6564800	1513000	2458800	2593000	26512000	42473000	41612000	3	1	2	6
P50291	P50291	3	3	3	sp|P50291|FST_BOVIN Follistatin OS=Bos taurus OX=9913 GN=FST PE=2 SV=2	1	3	3	3	2	1	2	2	1	2	2	1	2	12.2	12.2	12.2	37.958	344	344	0	10.845	By MS/MS	By MS/MS	By MS/MS	8.4	4.9	8.7	24223000	5671800	7021700	11530000	1345700	315100	390090	640530	5671800	6253600	9417700	2	1	3	6
P54228;P56425	P54228;P56425	2;1	2;1	1;0	sp|P54228|CTHL6_BOVIN Cathelicidin-6 OS=Bos taurus OX=9913 GN=CATHL6 PE=1 SV=1;sp|P56425|CTHL7_BOVIN Cathelicidin-7 OS=Bos taurus OX=9913 GN=CATHL7 PE=2 SV=1	2	2	2	1	0	1	2	0	1	2	0	1	1	13.3	13.3	8.2	17.852	158	158;165	0	2.1963		By MS/MS	By MS/MS	0	8.2	13.3	6968700	0	2882000	4086700	696870	0	288200	408670	0	2566800	3338100	0	2	1	3
P55859;G3X8C8	P55859;G3X8C8	7;5	7;5	7;5	sp|P55859|PNPH_BOVIN Purine nucleoside phosphorylase OS=Bos taurus OX=9913 GN=PNP PE=1 SV=3;tr|G3X8C8|G3X8C8_BOVIN Uncharacterized protein OS=Bos taurus OX=9913 PE=4 SV=2	2	7	7	7	6	6	4	6	6	4	6	6	4	36.7	36.7	36.7	32.036	289	289;266	0	26.679	By MS/MS	By MS/MS	By MS/MS	32.9	33.2	24.2	138260000	34240000	55870000	48147000	8641100	2140000	3491900	3009200	35782000	49299000	38245000	4	6	3	13
P56965	P56965	3	3	3	sp|P56965|DDAH1_BOVIN N(G),N(G)-dimethylarginine dimethylaminohydrolase 1 OS=Bos taurus OX=9913 GN=DDAH1 PE=1 SV=3	1	3	3	3	1	3	1	1	3	1	1	3	1	17.2	17.2	17.2	31.289	285	285	0	2.2636	By MS/MS	By MS/MS	By MS/MS	5.6	17.2	5.6	43797000	6249800	24029000	13517000	2576300	367630	1413500	795150	8533100	15084000	15076000	1	2	1	4
P58073	P58073	2	2	2	sp|P58073|PTHR_BOVIN Parathyroid hormone-related protein OS=Bos taurus OX=9913 GN=PTHLH PE=2 SV=1	1	2	2	2	1	2	1	1	2	1	1	2	1	16.4	16.4	16.4	20.408	177	177	0	3.2739	By MS/MS	By MS/MS	By MS/MS	9	16.4	9	236220000	105820000	86318000	44077000	33745000	15117000	12331000	6296700	128830000	45418000	27140000	0	3	2	5
P60661;A0A3Q1MDB1	P60661;A0A3Q1MDB1	2;1	2;1	2;1	sp|P60661|MYL6_BOVIN Myosin light polypeptide 6 OS=Bos taurus OX=9913 GN=MYL6 PE=2 SV=2;tr|A0A3Q1MDB1|A0A3Q1MDB1_BOVIN Myosin light polypeptide 6 OS=Bos taurus OX=9913 GN=MYL6 PE=4 SV=1	2	2	2	2	1	2	1	1	2	1	1	2	1	15.9	15.9	15.9	16.93	151	151;149	0	2.5145	By matching	By MS/MS	By MS/MS	8.6	15.9	8.6	13356000	4181500	4319000	4856000	1335600	418150	431900	485600	4181500	3846600	3966500	0	2	1	3
P63258;P60712;F1MRD0;A0A3Q1NKP5	P63258;P60712;F1MRD0	15;15;12;7	15;15;12;7	5;5;3;1	sp|P63258|ACTG_BOVIN Actin, cytoplasmic 2 OS=Bos taurus OX=9913 GN=ACTG1 PE=1 SV=1;sp|P60712|ACTB_BOVIN Actin, cytoplasmic 1 OS=Bos taurus OX=9913 GN=ACTB PE=1 SV=1;tr|F1MRD0|F1MRD0_BOVIN Actin, cytoplasmic 1 OS=Bos taurus OX=9913 GN=ACTB PE=3 SV=2	4	15	15	5	14	15	15	14	15	15	5	5	5	44.3	44.3	16.8	41.792	375	375;375;375;376	0	204.15	By MS/MS	By MS/MS	By MS/MS	42.4	44.3	44.3	3206700000	905760000	1244300000	1056600000	160330000	45288000	62215000	52831000	905100000	1123400000	848570000	16	17	20	53
P61223;A0A3Q1LTK0;A0A3Q1NCE9	P61223;A0A3Q1LTK0	5;4;1	2;1;0	2;1;0	sp|P61223|RAP1B_BOVIN Ras-related protein Rap-1b OS=Bos taurus OX=9913 GN=RAP1B PE=2 SV=1;tr|A0A3Q1LTK0|A0A3Q1LTK0_BOVIN Uncharacterized protein OS=Bos taurus OX=9913 GN=LOC789148 PE=4 SV=1	3	5	2	2	5	5	5	2	2	2	2	2	2	35.3	15.2	15.2	20.825	184	184;184;139	0	5.5184	By MS/MS	By MS/MS	By MS/MS	35.3	35.3	35.3	335710000	108720000	105310000	121680000	33571000	10872000	10531000	12168000	109650000	94779000	97480000	2	1	1	4
P61585;Q3ZBW5	P61585	8;2	8;2	2;0	sp|P61585|RHOA_BOVIN Transforming protein RhoA OS=Bos taurus OX=9913 GN=RHOA PE=1 SV=1	2	8	8	2	7	8	8	7	8	8	2	2	2	39.9	39.9	12.4	21.768	193	193;196	0	65.387	By MS/MS	By MS/MS	By MS/MS	39.4	39.9	39.9	1363200000	376630000	512690000	473920000	170400000	47078000	64087000	59240000	411240000	391210000	370500000	12	19	12	43
P61823;A0A3Q1LPK8	P61823;A0A3Q1LPK8	5;3	5;3	4;2	sp|P61823|RNAS1_BOVIN Ribonuclease pancreatic OS=Bos taurus OX=9913 GN=RNASE1 PE=1 SV=1;tr|A0A3Q1LPK8|A0A3Q1LPK8_BOVIN Ribonuclease pancreatic OS=Bos taurus OX=9913 GN=RNASE1 PE=4 SV=1	2	5	5	4	5	5	5	5	5	5	4	4	4	59.3	59.3	54.7	16.461	150	150;147	0	218.15	By MS/MS	By MS/MS	By MS/MS	59.3	59.3	59.3	5867500000	2015900000	1832800000	2018700000	838210000	287990000	261830000	288390000	1820000000	1698200000	1621600000	14	15	21	50
P62248	P62248	1	1	1	sp|P62248|MYDGF_BOVIN Myeloid-derived growth factor OS=Bos taurus OX=9913 GN=MYDGF PE=2 SV=1	1	1	1	1	1	1	1	1	1	1	1	1	1	6.9	6.9	6.9	19.03	174	174	0	1.9434	By MS/MS	By MS/MS	By MS/MS	6.9	6.9	6.9	9902100	3016900	3699400	3185900	990210	301690	369940	318590	3016900	3294700	2602300	1	1	1	3
P62833	P62833	5	5	2	sp|P62833|RAP1A_BOVIN Ras-related protein Rap-1A OS=Bos taurus OX=9913 GN=RAP1A PE=1 SV=1	1	5	5	2	5	5	5	5	5	5	2	2	2	35.3	35.3	15.2	20.987	184	184	0	40.641	By MS/MS	By MS/MS	By MS/MS	35.3	35.3	35.3	585340000	173560000	205060000	206720000	58534000	17356000	20506000	20672000	173120000	184180000	160820000	8	9	8	25
P62871;A0A3Q1LJU0	P62871;A0A3Q1LJU0	8;7	5;5	5;5	sp|P62871|GBB1_BOVIN Guanine nucleotide-binding protein G(I)/G(S)/G(T) subunit beta-1 OS=Bos taurus OX=9913 GN=GNB1 PE=1 SV=3;tr|A0A3Q1LJU0|A0A3Q1LJU0_BOVIN Guanine nucleotide-binding protein G(I)/G(S)/G(T) subunit beta-1 OS=Bos taurus OX=9913 GN=GNB1 PE=4	2	8	5	5	5	8	7	2	5	4	2	5	4	26.8	17.4	17.4	37.377	340	340;358	0	58.853	By MS/MS	By MS/MS	By MS/MS	15.3	26.8	24.7	609980000	71847000	330510000	207620000	46921000	5526700	25424000	15970000	135280000	224330000	176190000	3	3	5	11
P62935;G3X8B1;A0A3Q1M9Y7;A0A3Q1MEG6;A0A3Q1M6L4;G3MZS9;A4FV72	P62935;G3X8B1	12;7;4;2;1;1;1	12;7;4;2;1;1;1	9;4;4;0;0;0;0	sp|P62935|PPIA_BOVIN Peptidyl-prolyl cis-trans isomerase A OS=Bos taurus OX=9913 GN=PPIA PE=1 SV=2;tr|G3X8B1|G3X8B1_BOVIN Peptidyl-prolyl cis-trans isomerase OS=Bos taurus OX=9913 PE=3 SV=1	7	12	12	9	11	11	11	11	11	11	8	8	8	70.7	70.7	57.3	17.869	164	164;164;105;104;292;301;301	0	138.56	By MS/MS	By MS/MS	By MS/MS	59.8	59.8	68.9	3223800000	845390000	1122000000	1256400000	322380000	84539000	112200000	125640000	824250000	1040100000	891580000	18	26	22	66
P63097	P63097	6	1	1	sp|P63097|GNAI1_BOVIN Guanine nucleotide-binding protein G(i) subunit alpha-1 OS=Bos taurus OX=9913 GN=GNAI1 PE=1 SV=2	1	6	1	1	4	6	5	0	1	0	0	1	0	17.8	2.8	2.8	40.361	354	354	0.005772	1.3215	By matching	By MS/MS	By matching	12.4	17.8	15	0	0	0	0	0	0	0	0	0	0	0	0	1	0	1
P63103;E1BDS9	P63103;E1BDS9	6;3	4;2	4;2	sp|P63103|1433Z_BOVIN 14-3-3 protein zeta/delta OS=Bos taurus OX=9913 GN=YWHAZ PE=1 SV=1;tr|E1BDS9|E1BDS9_BOVIN Uncharacterized protein OS=Bos taurus OX=9913 PE=3 SV=3	2	6	4	4	5	6	6	3	4	4	3	4	4	30.2	22.9	22.9	27.745	245	245;127	0	17.696	By MS/MS	By MS/MS	By MS/MS	25.3	30.2	30.2	151090000	35542000	59091000	56455000	10792000	2538700	4220800	4032500	42675000	48598000	43011000	3	6	4	13
P68103;E1B9F6;Q32PH8;A0A3Q1MPB9;E1BED8;A0A3Q1LJW9;A0A3Q1MQC0;A0A3Q1LP48	P68103;E1B9F6;Q32PH8	7;6;4;2;2;2;1;1	7;6;4;2;2;2;1;1	7;6;4;2;2;2;1;1	sp|P68103|EF1A1_BOVIN Elongation factor 1-alpha 1 OS=Bos taurus OX=9913 GN=EEF1A1 PE=1 SV=1;tr|E1B9F6|E1B9F6_BOVIN Elongation factor 1-alpha OS=Bos taurus OX=9913 PE=3 SV=3;sp|Q32PH8|EF1A2_BOVIN Elongation factor 1-alpha 2 OS=Bos taurus OX=9913 GN=EEF1A2 P	8	7	7	7	6	6	5	6	6	5	6	6	5	24.2	24.2	24.2	50.14	462	462;440;463;76;120;120;74;74	0	30.185	By MS/MS	By MS/MS	By MS/MS	19	18.2	13	498570000	127370000	221550000	149650000	23741000	6065200	10550000	7126200	144250000	151100000	115360000	6	7	5	18
Q3ZC07;P68138;G8JKX4;Q5E9B5;P62739;A0A3Q1M558;F1MKC4	Q3ZC07;P68138;G8JKX4;Q5E9B5;P62739;A0A3Q1M558;F1MKC4	11;11;10;10;10;10;7	1;1;1;1;1;1;1	1;1;1;1;1;1;1	sp|Q3ZC07|ACTC_BOVIN Actin, alpha cardiac muscle 1 OS=Bos taurus OX=9913 GN=ACTC1 PE=2 SV=1;sp|P68138|ACTS_BOVIN Actin, alpha skeletal muscle OS=Bos taurus OX=9913 GN=ACTA1 PE=1 SV=1;tr|G8JKX4|G8JKX4_BOVIN Actin, aortic smooth muscle OS=Bos taurus OX=9913	7	11	1	1	10	11	11	1	1	1	1	1	1	31.6	4.2	4.2	42.019	377	377;377;375;376;377;392;376	0	31.854	By MS/MS	By MS/MS	By MS/MS	29.7	31.6	31.6	25367000	16271000	9095500	0	1268300	813570	454770	0	16271000	8100600	0	1	1	1	3
P79105;G3N2H5	P79105;G3N2H5	2;1	2;1	2;1	sp|P79105|S10AC_BOVIN Protein S100-A12 OS=Bos taurus OX=9913 GN=S100A12 PE=1 SV=3;tr|G3N2H5|G3N2H5_BOVIN Protein S100 OS=Bos taurus OX=9913 GN=S100A12 PE=1 SV=1	2	2	2	2	1	1	1	1	1	1	1	1	1	32.6	32.6	32.6	10.685	92	92;94	0	4.5013	By matching	By MS/MS	By MS/MS	10.9	21.7	10.9	23445000	4976100	16393000	2075900	3907500	829360	2732200	345990	4976100	0	1695700	0	1	1	2
P79345	P79345	9	9	9	sp|P79345|NPC2_BOVIN NPC intracellular cholesterol transporter 2 OS=Bos taurus OX=9913 GN=NPC2 PE=1 SV=1	1	9	9	9	9	9	9	9	9	9	9	9	9	62.4	62.4	62.4	16.64	149	149	0	98.676	By MS/MS	By MS/MS	By MS/MS	62.4	62.4	62.4	4781600000	1552500000	1511200000	1717900000	531290000	172500000	167920000	190870000	1469600000	1360600000	1386500000	15	18	19	52
P80195	P80195	8	8	8	sp|P80195|GLCM1_BOVIN Glycosylation-dependent cell adhesion molecule 1 OS=Bos taurus OX=9913 GN=GLYCAM1 PE=1 SV=2	1	8	8	8	7	8	8	7	8	8	7	8	8	32.7	32.7	32.7	17.151	153	153	0	69.262	By MS/MS	By MS/MS	By MS/MS	32.7	32.7	32.7	68136000000	15276000000	23347000000	29513000000	7570700000	1697300000	2594100000	3279300000	16117000000	14647000000	16772000000	34	36	41	111
P80311;Q08E11	P80311	4;1	4;1	4;1	sp|P80311|PPIB_BOVIN Peptidyl-prolyl cis-trans isomerase B OS=Bos taurus OX=9913 GN=PPIB PE=1 SV=4	2	4	4	4	4	4	4	4	4	4	4	4	4	19	19	19	23.743	216	216;212	0	7.3814	By MS/MS	By MS/MS	By MS/MS	19	19	19	308060000	75038000	109090000	123940000	25672000	6253100	9090400	10328000	86573000	95448000	91406000	4	4	4	12
P81125	P81125	5	1	1	sp|P81125|SNAA_BOVIN Alpha-soluble NSF attachment protein OS=Bos taurus OX=9913 GN=NAPA PE=1 SV=1	1	5	1	1	1	5	1	1	1	0	1	1	0	20.7	3.4	3.4	33.224	295	295	0.014745	0.87964	By matching	By MS/MS	By matching	3.4	20.7	4.4	11627000	4750100	6877000	0	645950	263890	382060	0	0	6124800	0	0	0	0	0
P81265	P81265	29	29	7	sp|P81265|PIGR_BOVIN Polymeric immunoglobulin receptor OS=Bos taurus OX=9913 GN=PIGR PE=2 SV=1	1	29	29	7	28	27	29	28	27	29	7	7	7	48	48	11.4	82.434	757	757	0	323.31	By MS/MS	By MS/MS	By MS/MS	47.4	45.4	48	83100000000	23755000000	26067000000	33277000000	2374300000	678730000	744770000	950770000	23255000000	21482000000	27045000000	105	102	116	323
P82943	P82943	1	1	1	sp|P82943|REG1_BOVIN Regakine-1 OS=Bos taurus OX=9913 PE=1 SV=2	1	1	1	1	0	1	1	0	1	1	0	1	1	12	12	12	10.281	92	92	0.0014925	1.7552		By MS/MS	By MS/MS	0	12	12	4080100	0	0	4080100	680020	0	0	680020	0	0	3332800	0	1	1	2
Q5E9I6;P84080;P84081;A0A3Q1MW62	Q5E9I6;P84080;P84081;A0A3Q1MW62	6;6;5;5	6;6;5;5	1;1;1;1	sp|Q5E9I6|ARF3_BOVIN ADP-ribosylation factor 3 OS=Bos taurus OX=9913 GN=ARF3 PE=2 SV=3;sp|P84080|ARF1_BOVIN ADP-ribosylation factor 1 OS=Bos taurus OX=9913 GN=ARF1 PE=1 SV=2;sp|P84081|ARF2_BOVIN ADP-ribosylation factor 2 OS=Bos taurus OX=9913 GN=ARF2 PE=2	4	6	6	1	6	5	6	6	5	6	1	1	1	38.7	38.7	7.7	20.601	181	181;181;181;221	0	81.92	By MS/MS	By MS/MS	By MS/MS	38.7	33.1	38.7	944160000	246810000	346750000	350600000	94416000	24681000	34675000	35060000	236590000	337520000	267910000	9	6	8	23
Q05927	Q05927	18	18	1	sp|Q05927|5NTD_BOVIN 5-nucleotidase OS=Bos taurus OX=9913 GN=NT5E PE=1 SV=2	1	18	18	1	18	17	18	18	17	18	1	1	1	45.3	45.3	3.7	62.965	574	574	0	247.66	By MS/MS	By MS/MS	By MS/MS	45.3	41.5	45.3	4155200000	1324400000	1302000000	1528800000	148400000	47300000	46498000	54600000	1269800000	1172600000	1283400000	26	23	30	79
Q07537	Q07537	1	1	1	sp|Q07537|GALT1_BOVIN Polypeptide N-acetylgalactosaminyltransferase 1 OS=Bos taurus OX=9913 GN=GALNT1 PE=1 SV=1	1	1	1	1	0	1	0	0	1	0	0	1	0	2.3	2.3	2.3	64.191	559	559	0.031017	0.63833		By MS/MS		0	2.3	0	893060	0	893060	0	30795	0	30795	0	0	795370	0	0	1	0	1
Q0II48	Q0II48	1	1	1	sp|Q0II48|B2L15_BOVIN Bcl-2-like protein 15 OS=Bos taurus OX=9913 GN=BCL2L15 PE=2 SV=1	1	1	1	1	1	1	1	1	1	1	1	1	1	7.4	7.4	7.4	17.717	162	162	0.0071327	1.2397	By matching	By matching	By MS/MS	7.4	7.4	7.4	29411000	9102200	10626000	9683200	2673700	827470	965980	880290	9265000	9447100	7763300	0	0	1	1
Q0II59	Q0II59	5	5	5	sp|Q0II59|PDXK_BOVIN Pyridoxal kinase OS=Bos taurus OX=9913 GN=PDXK PE=2 SV=1	1	5	5	5	5	4	5	5	4	5	5	4	5	19.9	19.9	19.9	34.817	312	312	0	55.15	By MS/MS	By MS/MS	By MS/MS	19.9	16.7	19.9	172570000	57399000	70821000	44346000	13274000	4415300	5447800	3411300	45844000	60757000	50097000	4	4	4	12
Q0II86	Q0II86	1	1	1	sp|Q0II86|SNP29_BOVIN Synaptosomal-associated protein 29 OS=Bos taurus OX=9913 GN=SNAP29 PE=2 SV=1	1	1	1	1	1	1	1	1	1	1	1	1	1	4.3	4.3	4.3	28.489	258	258	0	2.5735	By MS/MS	By MS/MS	By matching	4.3	4.3	4.3	26038000	8391200	14085000	3562100	1859900	599370	1006100	254440	8391200	12545000	2909600	1	1	0	2
Q0IIA2	Q0IIA2	3	3	3	tr|Q0IIA2|Q0IIA2_BOVIN Odorant-binding protein-like OS=Bos taurus OX=9913 GN=MGC151921 PE=2 SV=1	1	3	3	3	2	3	3	2	3	3	2	3	3	22.1	22.1	22.1	19.604	172	172	0	3.9496	By MS/MS	By MS/MS	By MS/MS	15.7	22.1	22.1	253080000	54688000	96364000	102030000	23007000	4971600	8760400	9275400	66961000	81488000	75403000	1	2	3	6
Q0IIG7;G3N2V0	Q0IIG7;G3N2V0	4;3	2;2	2;2	sp|Q0IIG7|RAB5A_BOVIN Ras-related protein Rab-5A OS=Bos taurus OX=9913 GN=RAB5A PE=2 SV=1;tr|G3N2V0|G3N2V0_BOVIN Ras-related protein Rab-5A OS=Bos taurus OX=9913 GN=RAB5A PE=4 SV=1	2	4	2	2	4	4	4	2	2	2	2	2	2	22.3	12.1	12.1	23.688	215	215;161	0	7.6006	By MS/MS	By MS/MS	By MS/MS	22.3	22.3	22.3	136120000	29539000	46328000	60252000	12374000	2685300	4211700	5477400	30610000	42727000	46678000	2	2	2	6
Q0IIG8;A0A3Q1LT49;A0A3Q1LLK2	Q0IIG8;A0A3Q1LT49;A0A3Q1LLK2	11;8;7	11;8;7	11;8;7	sp|Q0IIG8|RAB18_BOVIN Ras-related protein Rab-18 OS=Bos taurus OX=9913 GN=RAB18 PE=2 SV=1;tr|A0A3Q1LT49|A0A3Q1LT49_BOVIN Ras-related protein Rab-18 OS=Bos taurus OX=9913 GN=RAB18 PE=4 SV=1;tr|A0A3Q1LLK2|A0A3Q1LLK2_BOVIN Uncharacterized protein OS=Bos tauru	3	11	11	11	11	11	11	11	11	11	11	11	11	58.3	58.3	58.3	22.991	206	206;187;206	0	189.57	By MS/MS	By MS/MS	By MS/MS	58.3	58.3	58.3	5284500000	1619200000	1860500000	1804900000	406500000	124550000	143110000	138840000	1529000000	1693600000	1484300000	26	26	27	79
Q0P569	Q0P569	14	14	14	sp|Q0P569|NUCB1_BOVIN Nucleobindin-1 OS=Bos taurus OX=9913 GN=NUCB1 PE=2 SV=1	1	14	14	14	14	12	14	14	12	14	14	12	14	27.6	27.6	27.6	54.982	474	474	0	73.374	By MS/MS	By MS/MS	By MS/MS	27.6	27.4	27.6	1121800000	351690000	360480000	409670000	40066000	12560000	12874000	14631000	369870000	316300000	318560000	14	10	16	40
Q0P5F3	Q0P5F3	1	1	1	sp|Q0P5F3|LIN7C_BOVIN Protein lin-7 homolog C OS=Bos taurus OX=9913 GN=LIN7C PE=2 SV=1	1	1	1	1	1	0	0	1	0	0	1	0	0	5.6	5.6	5.6	21.834	197	197	0.025126	0.6738	By MS/MS			5.6	0	0	4660600	4660600	0	0	423690	423690	0	0	4660600	0	0	1	0	0	1
Q0P5J0	Q0P5J0	1	1	1	sp|Q0P5J0|QRIC1_BOVIN Glutamine-rich protein 1 OS=Bos taurus OX=9913 GN=QRICH1 PE=2 SV=2	1	1	1	1	1	1	1	1	1	1	1	1	1	1.8	1.8	1.8	86.751	779	779	0.0014599	1.5274	By MS/MS	By MS/MS	By matching	1.8	1.8	1.8	115170000	40359000	41990000	32818000	6061400	2124200	2210000	1727300	40359000	37397000	26807000	1	2	0	3
Q0VBZ9	Q0VBZ9	1	1	1	sp|Q0VBZ9|MRP_BOVIN MARCKS-related protein OS=Bos taurus OX=9913 GN=MARCKSL1 PE=2 SV=1	1	1	1	1	1	1	1	1	1	1	1	1	1	7.6	7.6	7.6	19.825	198	198	0	5.7046	By MS/MS	By matching	By MS/MS	7.6	7.6	7.6	26691000	11288000	1848500	13554000	3813000	1612600	264070	1936300	11288000	1646300	11072000	1	0	1	2
Q0VCJ8	Q0VCJ8	2	2	2	sp|Q0VCJ8|METL9_BOVIN Methyltransferase-like protein 9 OS=Bos taurus OX=9913 GN=METTL9 PE=2 SV=1	1	2	2	2	2	2	2	2	2	2	2	2	2	6.3	6.3	6.3	36.536	318	318	0.0043415	1.3889	By MS/MS	By MS/MS	By MS/MS	6.3	6.3	6.3	39218000	12788000	15234000	11197000	2178800	710440	846320	622040	11666000	14011000	9823500	0	2	0	2
Q0VCK1	Q0VCK1	1	1	1	tr|Q0VCK1|Q0VCK1_BOVIN Myeloid-associated differentiation marker OS=Bos taurus OX=9913 GN=MYADM PE=2 SV=1	1	1	1	1	1	1	1	1	1	1	1	1	1	3.1	3.1	3.1	35.308	322	322	0	2.9204	By MS/MS	By MS/MS	By MS/MS	3.1	3.1	3.1	15191000	9029600	0	6161500	1898900	1128700	0	770190	9029600	0	5032900	0	1	1	2
Q0VCP3	Q0VCP3	2	2	2	sp|Q0VCP3|OLFL3_BOVIN Olfactomedin-like protein 3 OS=Bos taurus OX=9913 GN=OLFML3 PE=2 SV=1	1	2	2	2	2	2	2	2	2	2	2	2	2	8.6	8.6	8.6	45.886	406	406	0	3.6694	By MS/MS	By MS/MS	By MS/MS	8.6	8.6	8.6	64546000	19067000	23690000	21790000	3397200	1003500	1246800	1146800	19846000	19825000	18294000	2	2	1	5
Q0VCU1;F1MS05;A0A3Q1MHC4	Q0VCU1;F1MS05;A0A3Q1MHC4	8;7;6	8;7;6	7;6;6	sp|Q0VCU1|ACOC_BOVIN Cytoplasmic aconitate hydratase OS=Bos taurus OX=9913 GN=ACO1 PE=2 SV=1;tr|F1MS05|F1MS05_BOVIN Cytoplasmic aconitate hydratase OS=Bos taurus OX=9913 GN=ACO1 PE=3 SV=2;tr|A0A3Q1MHC4|A0A3Q1MHC4_BOVIN Cytoplasmic aconitate hydratase OS=Bo	3	8	8	7	4	7	5	4	7	5	4	7	5	11.9	11.9	9.8	98.203	889	889;889;897	0	15.312	By MS/MS	By MS/MS	By MS/MS	6.2	9.8	7.1	285070000	65106000	134870000	85096000	6065300	1385200	2869500	1810500	81254000	107930000	65545000	5	7	5	17
Q0VCX2;F1N614	Q0VCX2;F1N614	17;14	16;14	16;14	sp|Q0VCX2|BIP_BOVIN Endoplasmic reticulum chaperone BiP OS=Bos taurus OX=9913 GN=HSPA5 PE=2 SV=1;tr|F1N614|F1N614_BOVIN Endoplasmic reticulum chaperone BiP OS=Bos taurus OX=9913 GN=HSPA5 PE=3 SV=2	2	17	16	16	15	13	16	14	12	15	14	12	15	34.2	31.8	31.8	72.399	655	655;600	0	91.738	By MS/MS	By MS/MS	By MS/MS	30.1	27.2	34	720890000	260620000	189760000	270510000	24030000	8687300	6325400	9017000	238540000	190900000	221150000	16	10	17	43
Q0VD19	Q0VD19	4	4	4	sp|Q0VD19|ASM_BOVIN Sphingomyelin phosphodiesterase OS=Bos taurus OX=9913 GN=SMPD1 PE=2 SV=1	1	4	4	4	3	3	4	3	3	4	3	3	4	6.7	6.7	6.7	69.391	625	625	0	7.4038	By MS/MS	By MS/MS	By MS/MS	5	5	6.7	102470000	28583000	33148000	40737000	3659600	1020800	1183900	1454900	27088000	34640000	29653000	3	2	2	7
Q10741	Q10741	16	16	16	sp|Q10741|ADA10_BOVIN Disintegrin and metalloproteinase domain-containing protein 10 OS=Bos taurus OX=9913 GN=ADAM10 PE=1 SV=1	1	16	16	16	16	16	10	16	16	10	16	16	10	36.6	36.6	36.6	84.188	748	748	0	40.814	By MS/MS	By MS/MS	By MS/MS	36.6	36.6	23.4	556920000	195380000	217840000	143710000	13923000	4884400	5446000	3592700	175070000	165120000	166580000	11	16	10	37
Q148C9;G5E6G2;A0A3Q1MAC3	Q148C9	3;1;1	3;1;1	3;1;1	sp|Q148C9|HEBP1_BOVIN Heme-binding protein 1 OS=Bos taurus OX=9913 GN=HEBP1 PE=2 SV=1	3	3	3	3	3	3	3	3	3	3	3	3	3	24.6	24.6	24.6	21.23	191	191;191;191	0	17.176	By MS/MS	By MS/MS	By MS/MS	24.6	24.6	24.6	122970000	31247000	45122000	46605000	10248000	2603900	3760100	3883800	32663000	40553000	36286000	2	3	3	8
Q148J4;A0A3Q1M7J6;E1BC58	Q148J4;A0A3Q1M7J6;E1BC58	10;6;6	10;6;6	2;1;1	tr|Q148J4|Q148J4_BOVIN RAB2A, member RAS oncogene family OS=Bos taurus OX=9913 GN=RAB2A PE=2 SV=1;tr|A0A3Q1M7J6|A0A3Q1M7J6_BOVIN Uncharacterized protein OS=Bos taurus OX=9913 GN=RAB2B PE=4 SV=1;tr|E1BC58|E1BC58_BOVIN Uncharacterized protein OS=Bos taurus O	3	10	10	2	9	10	10	9	10	10	1	2	2	59.8	59.8	9.5	20.85	189	189;193;216	0	60.995	By MS/MS	By MS/MS	By MS/MS	54	59.8	59.8	1672000000	480570000	591880000	599560000	128620000	36967000	45529000	46120000	531500000	508820000	455190000	13	15	15	43
Q148L0	Q148L0	1	1	1	tr|Q148L0|Q148L0_BOVIN Chromatin modifying protein 6 OS=Bos taurus OX=9913 GN=CHMP6 PE=2 SV=1	1	1	1	1	1	1	1	1	1	1	1	1	1	6.5	6.5	6.5	23.507	201	201	0	7.338	By MS/MS	By MS/MS	By MS/MS	6.5	6.5	6.5	15109000	6776800	0	8332300	2158400	968110	0	1190300	6776800	0	6806100	1	1	1	3
Q17QC1	Q17QC1	2	2	2	tr|Q17QC1|Q17QC1_BOVIN LRRC57 protein OS=Bos taurus OX=9913 GN=LRRC57 PE=2 SV=1	1	2	2	2	2	2	2	2	2	2	2	2	2	9.2	9.2	9.2	26.859	239	239	0	2.127	By MS/MS	By MS/MS	By MS/MS	9.2	9.2	9.2	20374000	6047400	6888100	7438200	1358200	403160	459200	495880	6047400	6134600	6075700	1	2	2	5
Q17QE5;A0A3Q1M018	Q17QE5;A0A3Q1M018	5;3	5;3	5;3	sp|Q17QE5|CIB1_BOVIN Calcium and integrin-binding protein 1 OS=Bos taurus OX=9913 GN=CIB1 PE=2 SV=1;tr|A0A3Q1M018|A0A3Q1M018_BOVIN Calcium and integrin-binding protein 1 OS=Bos taurus OX=9913 GN=CIB1 PE=4 SV=1	2	5	5	5	5	5	5	5	5	5	5	5	5	29.8	29.8	29.8	21.728	191	191;201	0	36.89	By MS/MS	By MS/MS	By MS/MS	29.8	29.8	29.8	348190000	90127000	122270000	135790000	24871000	6437700	8733800	9699300	96186000	110010000	103750000	4	4	3	11
Q1JPB0;A0A3Q1LN63;G1K1L8;Q5BIR5;O02739;F1N0T3;A0A3Q1MJK1;A6QPW6	Q1JPB0;A0A3Q1LN63;G1K1L8	7;6;4;1;1;1;1;1	7;6;4;1;1;1;1;1	7;6;4;1;1;1;1;1	sp|Q1JPB0|ILEU_BOVIN Leukocyte elastase inhibitor OS=Bos taurus OX=9913 GN=SERPINB1 PE=2 SV=2;tr|A0A3Q1LN63|A0A3Q1LN63_BOVIN Leukocyte elastase inhibitor OS=Bos taurus OX=9913 GN=SERPINB1 PE=4 SV=1;tr|G1K1L8|G1K1L8_BOVIN Leukocyte elastase inhibitor OS=Bos	8	7	7	7	5	7	3	5	7	3	5	7	3	23.9	23.9	23.9	42.235	377	377;410;245;374;378;378;378;405	0	14.774	By MS/MS	By MS/MS	By MS/MS	18.6	23.9	8.8	161210000	52555000	83253000	25402000	9483000	3091500	4897200	1494200	50186000	67734000	29530000	1	4	1	6
Q1JPD9	Q1JPD9	6	6	6	tr|Q1JPD9|Q1JPD9_BOVIN G protein-coupled receptor, family C, group 5, member B OS=Bos taurus OX=9913 GN=GPRC5B PE=2 SV=1	1	6	6	6	5	6	6	5	6	6	5	6	6	19.6	19.6	19.6	43.073	387	387	0	134.57	By MS/MS	By MS/MS	By MS/MS	12.4	19.6	19.6	4306000000	1342800000	1258000000	1705200000	538250000	167860000	157240000	213150000	1307800000	1133400000	1282800000	9	13	11	33
Q1JQ95	Q1JQ95	2	2	2	tr|Q1JQ95|Q1JQ95_BOVIN CKLF-like MARVEL transmembrane domain containing 7 OS=Bos taurus OX=9913 GN=CMTM7 PE=2 SV=1	1	2	2	2	1	2	2	1	2	2	1	2	2	19	19	19	18.485	174	174	0.020915	0.78493	By matching	By matching	By MS/MS	4.6	19	19	56735000	9994900	23729000	23012000	8105000	1427800	3389800	3287400	0	19172000	20758000	0	0	1	1
Q1JQD4;A0A3Q1N4L8	Q1JQD4;A0A3Q1N4L8	4;3	4;3	4;3	sp|Q1JQD4|GIPC2_BOVIN PDZ domain-containing protein GIPC2 OS=Bos taurus OX=9913 GN=GIPC2 PE=2 SV=1;tr|A0A3Q1N4L8|A0A3Q1N4L8_BOVIN PDZ domain-containing protein GIPC2 OS=Bos taurus OX=9913 GN=GIPC2 PE=4 SV=1	2	4	4	4	3	4	3	3	4	3	3	4	3	19.8	19.8	19.8	34.499	313	313;316	0	7.2756	By MS/MS	By MS/MS	By MS/MS	15	19.8	15	115670000	24060000	54100000	37508000	8262000	1718600	3864300	2679100	31919000	41543000	29418000	2	4	2	8
Q1LZE9	Q1LZE9	2	2	2	sp|Q1LZE9|PRS23_BOVIN Serine protease 23 OS=Bos taurus OX=9913 GN=PRSS23 PE=2 SV=1	1	2	2	2	2	2	2	2	2	2	2	2	2	6.9	6.9	6.9	42.445	375	375	0	2.8766	By MS/MS	By MS/MS	By MS/MS	6.9	6.9	6.9	40754000	12830000	11092000	16831000	1771900	557840	482270	731790	11671000	10894000	13893000	1	1	2	4
Q1RMI2	Q1RMI2	6	5	5	tr|Q1RMI2|Q1RMI2_BOVIN Ras homolog gene family, member G (Rho G) OS=Bos taurus OX=9913 GN=RHOG PE=1 SV=1	1	6	5	5	5	6	6	4	5	5	4	5	5	50.3	44.5	44.5	21.28	191	191	0	15.701	By MS/MS	By MS/MS	By MS/MS	42.9	50.3	50.3	176640000	51810000	65550000	59279000	16058000	4710000	5959100	5389000	51421000	61907000	45284000	4	4	3	11
Q1RMJ6	Q1RMJ6	7	1	1	sp|Q1RMJ6|RHOC_BOVIN Rho-related GTP-binding protein RhoC OS=Bos taurus OX=9913 GN=RHOC PE=2 SV=1	1	7	1	1	6	7	7	1	1	1	1	1	1	33.7	6.2	6.2	22.006	193	193	0	5.4504	By MS/MS	By MS/MS	By matching	33.2	33.7	33.7	192660000	51902000	80636000	60119000	24082000	6487700	10080000	7514800	51902000	71816000	49107000	1	1	0	2
Q1RMM2	Q1RMM2	1	1	1	tr|Q1RMM2|Q1RMM2_BOVIN Lymphocyte antigen 6 complex, locus E OS=Bos taurus OX=9913 GN=LY6E PE=2 SV=1	1	1	1	1	1	1	1	1	1	1	1	1	1	8.5	8.5	8.5	13.752	130	130	0	2.4399	By MS/MS	By MS/MS	By MS/MS	8.5	8.5	8.5	203640000	76547000	49627000	77467000	40728000	15309000	9925400	15493000	76547000	44199000	63277000	1	1	1	3
Q58DH9;Q1RMM9	Q58DH9;Q1RMM9	5;5	5;5	5;5	sp|Q58DH9|NAGAB_BOVIN Alpha-N-acetylgalactosaminidase OS=Bos taurus OX=9913 GN=NAGA PE=2 SV=1;tr|Q1RMM9|Q1RMM9_BOVIN Alpha-galactosidase OS=Bos taurus OX=9913 GN=NAGA PE=2 SV=1	2	5	5	5	5	3	4	5	3	4	5	3	4	17.3	17.3	17.3	46.532	411	411;411	0	14.929	By MS/MS	By MS/MS	By MS/MS	17.3	10.5	12.9	91738000	28279000	32069000	31389000	4169900	1285400	1457700	1426800	20940000	33219000	28321000	2	2	4	8
Q1RMW9	Q1RMW9	1	1	1	tr|Q1RMW9|Q1RMW9_BOVIN Golgi phosphoprotein 3 (Coat-protein) OS=Bos taurus OX=9913 GN=GOLPH3 PE=2 SV=1	1	1	1	1	1	1	1	1	1	1	1	1	1	5	5	5	33.725	298	298	0	2.2667	By MS/MS	By matching	By MS/MS	5	5	5	19744000	6635300	6379100	6729800	1234000	414700	398690	420610	6635300	5681300	5497100	2	0	1	3
Q27975;Q27965	Q27975;Q27965	11;11	10;10	4;4	sp|Q27975|HS71A_BOVIN Heat shock 70 kDa protein 1A OS=Bos taurus OX=9913 GN=HSPA1A PE=1 SV=2;sp|Q27965|HS71B_BOVIN Heat shock 70 kDa protein 1B OS=Bos taurus OX=9913 GN=HSPA1B PE=2 SV=1	2	11	10	4	10	10	11	9	9	10	4	4	4	24	22	9.4	70.258	641	641;641	0	42.878	By MS/MS	By MS/MS	By MS/MS	21.5	21.5	24	570710000	193750000	202660000	174290000	16785000	5698600	5960600	5126200	190260000	178840000	140840000	9	12	14	35
Q28024	Q28024	2	2	2	sp|Q28024|GBG12_BOVIN Guanine nucleotide-binding protein G(I)/G(S)/G(O) subunit gamma-12 OS=Bos taurus OX=9913 GN=GNG12 PE=1 SV=2	1	2	2	2	2	2	2	2	2	2	2	2	2	41.7	41.7	41.7	8.0572	72	72	0	28.731	By MS/MS	By MS/MS	By MS/MS	41.7	41.7	41.7	345670000	115520000	114860000	115280000	86418000	28881000	28716000	28820000	121220000	84242000	106520000	2	2	3	7
Q29437;E1BJN3;O46406;Q9TTK6;E1BC10;E1BD43	Q29437;E1BJN3	9;8;4;4;4;4	9;8;4;4;4;4	9;8;4;4;4;4	sp|Q29437|AOCX_BOVIN Primary amine oxidase, liver isozyme OS=Bos taurus OX=9913 PE=1 SV=1;tr|E1BJN3|E1BJN3_BOVIN Amine oxidase OS=Bos taurus OX=9913 GN=SAO PE=3 SV=2	6	9	9	9	8	9	8	8	9	8	8	9	8	20.6	20.6	20.6	84.756	762	762;692;762;763;763;776	0	39.666	By MS/MS	By MS/MS	By MS/MS	18.4	20.6	18.4	383880000	119920000	137560000	126410000	11996000	3747400	4298700	3950200	115420000	127420000	102840000	5	8	7	20
Q29451	Q29451	11	11	11	sp|Q29451|MA2B1_BOVIN Lysosomal alpha-mannosidase OS=Bos taurus OX=9913 GN=MAN2B1 PE=1 SV=4	1	11	11	11	11	10	11	11	10	11	11	10	11	17.3	17.3	17.3	112.92	999	999	0	61.718	By MS/MS	By MS/MS	By MS/MS	17.3	15.4	17.3	746360000	219770000	245690000	280900000	15232000	4485200	5014000	5732600	219230000	226560000	222250000	10	9	12	31
Q2HJ49	Q2HJ49	12	4	4	sp|Q2HJ49|MOES_BOVIN Moesin OS=Bos taurus OX=9913 GN=MSN PE=2 SV=3	1	12	4	4	11	12	12	3	4	4	3	4	4	21.5	8.7	8.7	67.974	577	577	0	23.184	By MS/MS	By MS/MS	By MS/MS	19.2	21.5	21.5	246460000	64916000	96950000	84597000	7468600	1967200	2937900	2563600	71510000	82420000	66433000	2	4	3	9
Q2HJ59	Q2HJ59	1	1	1	sp|Q2HJ59|TM125_BOVIN Transmembrane protein 125 OS=Bos taurus OX=9913 GN=TMEM125 PE=2 SV=1	1	1	1	1	1	1	1	1	1	1	1	1	1	5	5	5	22.16	219	219	0.0070621	1.1573	By MS/MS	By MS/MS	By matching	5	5	5	43893000	13956000	16051000	13886000	4877000	1550700	1783400	1542900	13956000	14295000	11342000	1	1	0	2
Q2HJB6	Q2HJB6	1	1	1	tr|Q2HJB6|Q2HJB6_BOVIN Procollagen C-endopeptidase enhancer OS=Bos taurus OX=9913 GN=PCOLCE PE=2 SV=1	1	1	1	1	1	1	1	1	1	1	1	1	1	2.2	2.2	2.2	48.21	451	451	0.0096154	1.013	By MS/MS	By matching	By matching	2.2	2.2	2.2	14055000	4350900	4228500	5475600	702750	217550	211420	273780	4386600	3925200	4277700	1	0	0	1
Q2HJH2;A0A3Q1MWA3;G3MYN4	Q2HJH2;A0A3Q1MWA3;G3MYN4	7;6;5	3;2;2	3;2;2	sp|Q2HJH2|RAB1B_BOVIN Ras-related protein Rab-1B OS=Bos taurus OX=9913 GN=RAB1B PE=2 SV=1;tr|A0A3Q1MWA3|A0A3Q1MWA3_BOVIN RAB1B, member RAS oncogene family OS=Bos taurus OX=9913 PE=4 SV=1;tr|G3MYN4|G3MYN4_BOVIN RAB1B, member RAS oncogene family OS=Bos tauru	3	7	3	3	7	7	7	3	3	3	3	3	3	45.8	22.9	22.9	22.202	201	201;296;171	0	23.93	By MS/MS	By MS/MS	By MS/MS	45.8	45.8	45.8	450820000	115520000	184410000	150890000	30055000	7701500	12294000	10059000	108590000	177190000	117230000	4	5	3	12
Q2KIM0	Q2KIM0	3	3	3	sp|Q2KIM0|FUCO_BOVIN Tissue alpha-L-fucosidase OS=Bos taurus OX=9913 GN=FUCA1 PE=2 SV=1	1	3	3	3	3	3	3	3	3	3	3	3	3	6.6	6.6	6.6	54.088	468	468	0	4.4818	By MS/MS	By MS/MS	By MS/MS	6.6	6.6	6.6	99773000	31818000	33587000	34367000	3695300	1178500	1244000	1272900	33553000	26995000	27026000	2	2	3	7
Q2KIS4;A0A3Q1LQK5	Q2KIS4;A0A3Q1LQK5	6;4	6;4	6;4	tr|Q2KIS4|Q2KIS4_BOVIN Dehydrogenase/reductase (SDR family) member 1 OS=Bos taurus OX=9913 GN=DHRS1 PE=2 SV=1;tr|A0A3Q1LQK5|A0A3Q1LQK5_BOVIN Uncharacterized protein OS=Bos taurus OX=9913 GN=DHRS1 PE=4 SV=1	2	6	6	6	6	6	6	6	6	6	6	6	6	24.4	24.4	24.4	34.02	312	312;301	0	10.744	By MS/MS	By MS/MS	By MS/MS	24.4	24.4	24.4	221990000	48875000	90048000	83068000	11684000	2572400	4739400	4372000	59797000	72779000	64351000	4	6	5	15
Q2KIV8;A0A3Q1LSN6	Q2KIV8;A0A3Q1LSN6	4;3	4;3	4;3	tr|Q2KIV8|Q2KIV8_BOVIN Glutathione S-transferase OS=Bos taurus OX=9913 GN=GSTM3 PE=2 SV=1;tr|A0A3Q1LSN6|A0A3Q1LSN6_BOVIN Uncharacterized protein OS=Bos taurus OX=9913 GN=GSTM3 PE=4 SV=1	2	4	4	4	3	4	3	3	4	3	3	4	3	21.8	21.8	21.8	26.85	225	225;240	0	4.327	By matching	By MS/MS	By MS/MS	13.8	21.8	13.8	53847000	8435700	27310000	18102000	3167500	496220	1606500	1064800	10483000	22530000	14531000	0	3	0	3
Q2KIW9	Q2KIW9	3	3	3	sp|Q2KIW9|KCY_BOVIN UMP-CMP kinase OS=Bos taurus OX=9913 GN=CMPK1 PE=2 SV=2	1	3	3	3	3	3	3	3	3	3	3	3	3	18.9	18.9	18.9	22.279	196	196	0	2.8788	By MS/MS	By MS/MS	By MS/MS	18.9	18.9	18.9	91458000	17633000	36763000	37061000	8314300	1603000	3342100	3369200	21948000	32085000	26615000	3	3	2	8
Q2KIX7	Q2KIX7	1	1	1	sp|Q2KIX7|HP251_BOVIN Protein HP-25 homolog 1 OS=Bos taurus OX=9913 PE=1 SV=1	1	1	1	1	1	1	1	1	1	1	1	1	1	9.4	9.4	9.4	22.555	212	212	0	9.4987	By MS/MS	By MS/MS	By MS/MS	9.4	9.4	9.4	59061000	15914000	20751000	22395000	8437300	2273500	2964500	3199300	15914000	18482000	18293000	1	1	1	3
Q2KJ46	Q2KJ46	1	1	1	sp|Q2KJ46|PSMD3_BOVIN 26S proteasome non-ATPase regulatory subunit 3 OS=Bos taurus OX=9913 GN=PSMD3 PE=2 SV=1	1	1	1	1	0	1	1	0	1	1	0	1	1	3	3	3	60.956	534	534	0.027431	0.65801		By matching	By MS/MS	0	3	3	48240000	0	27559000	20681000	1418800	0	810550	608280	0	24544000	16893000	0	0	1	1
Q2KJ92	Q2KJ92	1	1	1	sp|Q2KJ92|LFNG_BOVIN Beta-1,3-N-acetylglucosaminyltransferase lunatic fringe OS=Bos taurus OX=9913 GN=LFNG PE=2 SV=1	1	1	1	1	0	1	0	0	1	0	0	1	0	4.2	4.2	4.2	41.847	380	380	0.021053	0.82478		By MS/MS		0	4.2	0	7014100	0	7014100	0	369160	0	369160	0	0	6246900	0	0	1	0	1
Q2KJ93;F1MND1;F1N5L2;F1MK42;A4FV20	Q2KJ93;F1MND1	5;4;2;1;1	4;3;2;0;0	4;3;2;0;0	sp|Q2KJ93|CDC42_BOVIN Cell division control protein 42 homolog OS=Bos taurus OX=9913 GN=CDC42 PE=1 SV=1;tr|F1MND1|F1MND1_BOVIN Cell division control protein 42 homolog OS=Bos taurus OX=9913 GN=CDC42 PE=4 SV=2	5	5	4	4	5	5	5	4	4	4	4	4	4	29.3	23.6	23.6	21.258	191	191;186;156;205;214	0	15.136	By MS/MS	By MS/MS	By MS/MS	29.3	29.3	29.3	975360000	227370000	337710000	410280000	108370000	25264000	37524000	45587000	236650000	299470000	327160000	3	5	5	13
Q2KJD2;P63026	Q2KJD2;P63026	2;1	2;1	2;1	sp|Q2KJD2|VAMP3_BOVIN Vesicle-associated membrane protein 3 OS=Bos taurus OX=9913 GN=VAMP3 PE=3 SV=1;sp|P63026|VAMP2_BOVIN Vesicle-associated membrane protein 2 OS=Bos taurus OX=9913 GN=VAMP2 PE=1 SV=2	2	2	2	2	0	0	2	0	0	2	0	0	2	31.7	31.7	31.7	11.535	104	104;116	0	29.402			By MS/MS	0	0	31.7	17384000	0	0	17384000	3476800	0	0	3476800	0	0	14200000	0	0	2	2
Q2KJG2	Q2KJG2	1	1	1	sp|Q2KJG2|UFM1_BOVIN Ubiquitin-fold modifier 1 OS=Bos taurus OX=9913 GN=UFM1 PE=3 SV=1	1	1	1	1	0	1	1	0	1	1	0	1	1	17.6	17.6	17.6	9.1675	85	85	0	2.897		By MS/MS	By MS/MS	0	17.6	17.6	0	0	0	0	0	0	0	0	0	0	0	0	1	1	2
Q2KJH7	Q2KJH7	1	1	1	tr|Q2KJH7|Q2KJH7_BOVIN Delta-1-pyrroline-5-carboxylate synthase OS=Bos taurus OX=9913 GN=ALDH18A1 PE=2 SV=1	1	1	1	1	1	1	1	1	1	1	1	1	1	1	1	1	87.193	795	795	0.048521	0.44827	By MS/MS	By MS/MS	By MS/MS	1	1	1	3035000000	407150000	1209900000	1418000000	63230000	8482400	25206000	29542000	407150000	1077600000	1158300000	1	1	1	3
Q2LGB5	Q2LGB5	4	4	4	sp|Q2LGB5|TOLIP_BOVIN Toll-interacting protein OS=Bos taurus OX=9913 GN=TOLLIP PE=2 SV=1	1	4	4	4	4	3	3	4	3	3	4	3	3	17.9	17.9	17.9	30.081	273	273	0	10.452	By MS/MS	By MS/MS	By MS/MS	17.9	13.9	13.9	208900000	66477000	66982000	75437000	17408000	5539800	5581800	6286400	61892000	57020000	68840000	4	3	3	10
Q2T9M8;A0A3Q1N6W8;A0A3Q1MED5	Q2T9M8;A0A3Q1N6W8	9;7;3	9;7;3	9;7;3	tr|Q2T9M8|Q2T9M8_BOVIN Synaptosomal-associated protein OS=Bos taurus OX=9913 GN=SNAP23 PE=2 SV=1;tr|A0A3Q1N6W8|A0A3Q1N6W8_BOVIN Uncharacterized protein OS=Bos taurus OX=9913 GN=SNAP23 PE=4 SV=1	3	9	9	9	7	8	8	7	8	8	7	8	8	58.3	58.3	58.3	23.227	211	211;199;187	0	83.915	By MS/MS	By MS/MS	By MS/MS	40.8	57.8	52.6	492240000	129460000	180510000	182270000	41020000	10788000	15043000	15190000	145660000	147200000	146250000	8	11	14	33
Q2TBH2	Q2TBH2	7	7	5	tr|Q2TBH2|Q2TBH2_BOVIN Related RAS viral (R-ras) oncogene homolog OS=Bos taurus OX=9913 GN=RRAS PE=1 SV=1	1	7	7	5	7	7	7	7	7	7	5	5	5	38.5	38.5	26.1	23.61	218	218	0	109	By MS/MS	By MS/MS	By MS/MS	38.5	38.5	38.5	673690000	206090000	237270000	230330000	44913000	13739000	15818000	15355000	187250000	221780000	196520000	4	6	7	17
Q2TBX4	Q2TBX4	9	9	9	sp|Q2TBX4|HSP13_BOVIN Heat shock 70 kDa protein 13 OS=Bos taurus OX=9913 GN=HSPA13 PE=2 SV=1	1	9	9	9	8	9	9	8	9	9	8	9	9	18.3	18.3	18.3	51.92	471	471	0	74.646	By MS/MS	By MS/MS	By MS/MS	18.3	18.3	18.3	775050000	224760000	260800000	289500000	36907000	10703000	12419000	13786000	233810000	210320000	249370000	10	10	11	31
Q2TBX9	Q2TBX9	5	5	5	tr|Q2TBX9|Q2TBX9_BOVIN Integrin alpha FG-GAP repeat containing 1 OS=Bos taurus OX=9913 GN=ITFG1 PE=2 SV=1	1	5	5	5	3	5	3	3	5	3	3	5	3	10.1	10.1	10.1	67.804	611	611	0	17.348	By MS/MS	By MS/MS	By MS/MS	7	10.1	6.7	142590000	43160000	53190000	46234000	7504500	2271600	2799500	2433400	46311000	36110000	39991000	3	5	4	12
Q32KR9	Q32KR9	1	1	1	tr|Q32KR9|Q32KR9_BOVIN Chromatin modifying protein 1A OS=Bos taurus OX=9913 GN=CHMP1A PE=2 SV=1	1	1	1	1	0	1	1	0	1	1	0	1	1	4.6	4.6	4.6	21.712	196	196	0.0014641	1.6203		By MS/MS	By matching	0	4.6	4.6	8114400	0	4791400	3323000	901600	0	532380	369220	0	4267300	2714300	0	1	0	1
Q32KU6;A0A3Q1M6N0	Q32KU6;A0A3Q1M6N0	2;1	2;1	2;1	sp|Q32KU6|TSN6_BOVIN Tetraspanin-6 OS=Bos taurus OX=9913 GN=TSPAN6 PE=2 SV=1;tr|A0A3Q1M6N0|A0A3Q1M6N0_BOVIN Tetraspanin-6 OS=Bos taurus OX=9913 GN=TSPAN6 PE=4 SV=1	2	2	2	2	2	0	2	2	0	2	2	0	2	11	11	11	27.524	245	245;182	0	2.7683	By MS/MS		By MS/MS	11	0	11	23187000	6355600	0	16831000	1932200	529630	0	1402600	8754000	0	11350000	1	0	2	3
Q32KV6	Q32KV6	18	18	18	sp|Q32KV6|SIL1_BOVIN Nucleotide exchange factor SIL1 OS=Bos taurus OX=9913 GN=SIL1 PE=2 SV=1	1	18	18	18	16	16	17	16	16	17	16	16	17	43.9	43.9	43.9	52.581	462	462	0	137.65	By MS/MS	By MS/MS	By MS/MS	39.4	38.1	40.5	1498000000	509880000	495450000	492630000	59918000	20395000	19818000	19705000	393720000	411270000	483000000	18	20	20	58
Q32L41	Q32L41	1	1	1	sp|Q32L41|GFRP_BOVIN GTP cyclohydrolase 1 feedback regulatory protein OS=Bos taurus OX=9913 GN=GCHFR PE=3 SV=1	1	1	1	1	1	1	1	1	1	1	1	1	1	21.4	21.4	21.4	9.5569	84	84	0	4.2523	By MS/MS	By MS/MS	By MS/MS	21.4	21.4	21.4	70318000	16978000	32627000	20713000	17579000	4244400	8156700	5178400	16978000	29058000	16919000	1	1	1	3
Q32L50	Q32L50	4	4	4	sp|Q32L50|SBSPO_BOVIN Somatomedin-B and thrombospondin type-1 domain-containing protein OS=Bos taurus OX=9913 GN=SBSPON PE=2 SV=2	1	4	4	4	2	4	4	2	4	4	2	4	4	26.5	26.5	26.5	29.31	264	264	0	15.455	By MS/MS	By MS/MS	By MS/MS	11	26.5	26.5	75990000	14252000	22609000	39129000	5845400	1096300	1739200	3009900	17816000	25021000	23513000	2	4	4	10
Q32LK2	Q32LK2	2	2	2	sp|Q32LK2|CYTM1_BOVIN Cysteine-rich and transmembrane domain-containing protein 1 OS=Bos taurus OX=9913 GN=CYSTM1 PE=3 SV=1	1	2	2	2	2	2	2	2	2	2	2	2	2	10.7	10.7	10.7	11.123	103	103	0	8.1007	By MS/MS	By MS/MS	By MS/MS	10.7	10.7	10.7	270060000	74106000	87228000	108730000	135030000	37053000	43614000	54365000	81049000	72375000	87181000	3	2	2	7
Q32PA1	Q32PA1	3	3	3	tr|Q32PA1|Q32PA1_BOVIN CD59 molecule OS=Bos taurus OX=9913 GN=CD59 PE=2 SV=1	1	3	3	3	2	3	2	2	3	2	2	3	2	26.4	26.4	26.4	13.663	121	121	0	6.56	By MS/MS	By MS/MS	By MS/MS	14.9	26.4	14.9	3424600000	1042100000	1148100000	1234500000	856160000	260520000	287030000	308620000	1250700000	906660000	915580000	4	4	2	10
Q3B7N4	Q3B7N4	2	2	2	sp|Q3B7N4|CLD7_BOVIN Claudin-7 OS=Bos taurus OX=9913 GN=CLDN7 PE=2 SV=1	1	2	2	2	2	2	2	2	2	2	2	2	2	15.6	15.6	15.6	22.371	211	211	0	9.6672	By MS/MS	By MS/MS	By MS/MS	15.6	15.6	15.6	55301000	15294000	15544000	24463000	13825000	3823500	3886000	6115800	15924000	14089000	19107000	2	2	2	6
Q3ZBU7;Q3MHM5;G3X7R7;G3N1W7;E1B953;Q2KJD0;Q6B856;E1BJB1;G3X7R8;Q2HJ81;Q2T9S0;E1BJK2;A0A3Q1M442;CON__ENSEMBL:ENSBTAP00000025008	Q3ZBU7;Q3MHM5;G3X7R7;G3N1W7;E1B953;Q2KJD0;Q6B856;E1BJB1	3;3;2;2;2;2;2;2;1;1;1;1;1;1	3;3;2;2;2;2;2;2;1;1;1;1;1;1	3;3;2;2;2;2;2;2;1;1;1;1;1;1	sp|Q3ZBU7|TBB4A_BOVIN Tubulin beta-4A chain OS=Bos taurus OX=9913 GN=TUBB4A PE=2 SV=1;sp|Q3MHM5|TBB4B_BOVIN Tubulin beta-4B chain OS=Bos taurus OX=9913 GN=TUBB4B PE=2 SV=1;tr|G3X7R7|G3X7R7_BOVIN Tubulin beta chain OS=Bos taurus OX=9913 GN=TUBB2A PE=1 SV=1;	14	3	3	3	1	2	1	1	2	1	1	2	1	8.8	8.8	8.8	49.585	444	444;445;330;330;419;444;445;445;354;446;450;450;501;536	0	5.6325	By MS/MS	By MS/MS	By MS/MS	3.2	5.6	3.2	20332000	12060000	0	8272400	1016600	603000	0	413620	12060000	0	6757200	1	2	1	4
Q3MHP2;Q2TA29;F2Z4D5;A0A3Q1LV61;A0A3Q1M2F8;A0A3Q1M374;A0A3Q1M6P5;Q58DW6	Q3MHP2;Q2TA29;F2Z4D5	11;9;9;2;2;2;2;1	11;9;9;2;2;2;2;1	11;9;9;2;2;2;2;1	sp|Q3MHP2|RB11B_BOVIN Ras-related protein Rab-11B OS=Bos taurus OX=9913 GN=RAB11B PE=2 SV=3;sp|Q2TA29|RB11A_BOVIN Ras-related protein Rab-11A OS=Bos taurus OX=9913 GN=RAB11A PE=2 SV=3;tr|F2Z4D5|F2Z4D5_BOVIN RAB11A, member RAS oncogene family OS=Bos taurus	8	11	11	11	11	11	11	11	11	11	11	11	11	57.8	57.8	57.8	24.488	218	218;216;216;192;204;217;218;213	0	115.88	By MS/MS	By MS/MS	By MS/MS	57.8	57.8	57.8	1747000000	500230000	621110000	625660000	116470000	33349000	41407000	41711000	457890000	556170000	499910000	14	20	17	51
Q3MHW6	Q3MHW6	8	8	8	sp|Q3MHW6|MOT1_BOVIN Monocarboxylate transporter 1 OS=Bos taurus OX=9913 GN=SLC16A1 PE=2 SV=2	1	8	8	8	8	6	7	8	6	7	8	6	7	14.4	14.4	14.4	54.297	501	501	0	26.918	By MS/MS	By MS/MS	By MS/MS	14.4	14.4	14.4	280390000	69261000	98533000	112590000	20028000	4947200	7038100	8042300	62813000	96566000	89605000	8	5	9	22
Q3MHX6;F1MX65	Q3MHX6;F1MX65	10;9	10;9	10;9	sp|Q3MHX6|OS9_BOVIN Protein OS-9 OS=Bos taurus OX=9913 GN=OS9 PE=2 SV=1;tr|F1MX65|F1MX65_BOVIN OS9, endoplasmic reticulum lectin OS=Bos taurus OX=9913 GN=OS9 PE=4 SV=2	2	10	10	10	9	7	8	9	7	8	9	7	8	23.8	23.8	23.8	75.778	667	667;656	0	54.109	By MS/MS	By MS/MS	By MS/MS	18.6	15	20.2	680010000	209780000	209180000	261050000	20000000	6170100	6152400	7677900	204960000	206150000	198200000	9	7	9	25
Q3MI05	Q3MI05	3	3	3	sp|Q3MI05|PPGB_BOVIN Lysosomal protective protein OS=Bos taurus OX=9913 GN=CTSA PE=2 SV=1	1	3	3	3	2	3	3	2	3	3	2	3	3	9.6	9.6	9.6	53.98	479	479	0	4.8253	By MS/MS	By MS/MS	By MS/MS	5.6	9.6	9.6	154630000	44223000	50349000	60055000	9095700	2601400	2961700	3532600	57680000	40125000	40315000	2	3	4	9
Q3SX32	Q3SX32	13	13	13	tr|Q3SX32|Q3SX32_BOVIN Perilipin OS=Bos taurus OX=9913 GN=PLIN3 PE=2 SV=1	1	13	13	13	11	11	11	11	11	11	11	11	11	46.8	46.8	46.8	47.602	438	438	0	140.64	By MS/MS	By MS/MS	By MS/MS	40.2	40.9	41.8	1045600000	356520000	378060000	311010000	40215000	13712000	14541000	11962000	343880000	323940000	279460000	8	11	9	28
Q3SX46	Q3SX46	1	1	1	sp|Q3SX46|C1GLC_BOVIN C1GALT1-specific chaperone 1 OS=Bos taurus OX=9913 GN=C1GALT1C1 PE=2 SV=1	1	1	1	1	1	1	1	1	1	1	1	1	1	3.5	3.5	3.5	36.441	318	318	0	9.0435	By MS/MS	By MS/MS	By MS/MS	3.5	3.5	3.5	183130000	47957000	63055000	72115000	10174000	2664300	3503000	4006400	47957000	56158000	58906000	1	1	1	3
Q3SYR8	Q3SYR8	6	6	6	tr|Q3SYR8|Q3SYR8_BOVIN Immunoglobulin J chain OS=Bos taurus OX=9913 GN=JCHAIN PE=1 SV=1	1	6	6	6	6	6	6	6	6	6	6	6	6	51.6	51.6	51.6	17.857	157	157	0	122.28	By MS/MS	By MS/MS	By MS/MS	51.6	51.6	51.6	11011000000	3682900000	2841600000	4486900000	1835200000	613820000	473590000	747820000	3705600000	2394800000	3714900000	21	18	27	66
Q3SYU2	Q3SYU2	3	3	3	sp|Q3SYU2|EF2_BOVIN Elongation factor 2 OS=Bos taurus OX=9913 GN=EEF2 PE=2 SV=3	1	3	3	3	3	2	2	3	2	2	3	2	2	4.7	4.7	4.7	95.367	858	858	0	4.7858	By MS/MS	By MS/MS	By MS/MS	4.7	3	3	72194000	28352000	24070000	19772000	1604300	630040	534890	439370	21092000	26268000	18579000	1	2	1	4
Q3SZA1	Q3SZA1	3	3	3	sp|Q3SZA1|RHOF_BOVIN Rho-related GTP-binding protein RhoF OS=Bos taurus OX=9913 GN=RHOF PE=2 SV=1	1	3	3	3	3	3	3	3	3	3	3	3	3	18.6	18.6	18.6	23.84	215	215	0	5.5521	By MS/MS	By MS/MS	By MS/MS	18.6	18.6	18.6	215860000	60330000	89212000	66319000	17988000	5027500	7434300	5526600	72849000	63182000	57925000	2	3	4	9
Q3SZB7;A0A3Q1MK34;Q2KJJ9	Q3SZB7;A0A3Q1MK34;Q2KJJ9	2;1;1	2;1;1	2;1;1	sp|Q3SZB7|F16P1_BOVIN Fructose-1,6-bisphosphatase 1 OS=Bos taurus OX=9913 GN=FBP1 PE=2 SV=3;tr|A0A3Q1MK34|A0A3Q1MK34_BOVIN Fructose-1,6-bisphosphatase isozyme 2 OS=Bos taurus OX=9913 GN=FBP2 PE=4 SV=1;sp|Q2KJJ9|F16P2_BOVIN Fructose-1,6-bisphosphatase isozy	3	2	2	2	1	2	0	1	2	0	1	2	0	7.4	7.4	7.4	36.728	338	338;319;339	0.0015083	1.8681	By matching	By MS/MS		3.3	7.4	0	19711000	4596000	15115000	0	1095100	255330	839740	0	6104400	11954000	0	0	2	0	2
Q3SZF2;A0A3Q1MQE0;A0A3Q1LV05	Q3SZF2;A0A3Q1MQE0;A0A3Q1LV05	6;5;3	3;3;2	1;1;1	sp|Q3SZF2|ARF4_BOVIN ADP-ribosylation factor 4 OS=Bos taurus OX=9913 GN=ARF4 PE=2 SV=3;tr|A0A3Q1MQE0|A0A3Q1MQE0_BOVIN ADP-ribosylation factor 4 OS=Bos taurus OX=9913 GN=ARF4 PE=4 SV=1;tr|A0A3Q1LV05|A0A3Q1LV05_BOVIN Uncharacterized protein OS=Bos taurus OX=	3	6	3	1	5	6	6	2	3	3	1	1	1	36.1	18.9	5.6	20.527	180	180;179;166	0	6.9477	By MS/MS	By MS/MS	By MS/MS	30.6	36.1	36.1	108510000	16404000	52849000	39256000	9864500	1491300	4804500	3568800	21696000	41402000	31041000	0	4	3	7
Q3SZI3	Q3SZI3	1	1	1	tr|Q3SZI3|Q3SZI3_BOVIN Chromosome 5 open reading frame 15 ortholog OS=Bos taurus OX=9913 GN=C7H5orf15 PE=2 SV=1	1	1	1	1	1	1	1	1	1	1	1	1	1	4.9	4.9	4.9	29.314	264	264	0.013624	0.95515	By MS/MS	By MS/MS	By MS/MS	4.9	4.9	4.9	17281000	6340400	4329900	6610800	1920100	704480	481100	734540	6340400	3856300	5399900	1	1	1	3
Q3SZK8	Q3SZK8	3	3	3	sp|Q3SZK8|NHRF1_BOVIN Na(+)/H(+) exchange regulatory cofactor NHE-RF1 OS=Bos taurus OX=9913 GN=SLC9A3R1 PE=2 SV=1	1	3	3	3	2	2	3	2	2	3	2	2	3	13	13	13	39.603	368	368	0	10.036	By MS/MS	By MS/MS	By MS/MS	8.2	8.2	13	62197000	16378000	25728000	20092000	2704200	712080	1118600	873550	17989000	21022000	16692000	1	2	3	6
Q3SZU5;F1MMC0	Q3SZU5;F1MMC0	2;1	2;1	2;1	sp|Q3SZU5|SPCS3_BOVIN Signal peptidase complex subunit 3 OS=Bos taurus OX=9913 GN=SPCS3 PE=2 SV=1;tr|F1MMC0|F1MMC0_BOVIN Signal peptidase complex subunit 3 OS=Bos taurus OX=9913 GN=SPCS3 PE=3 SV=2	2	2	2	2	2	1	1	2	1	1	2	1	1	12.8	12.8	12.8	20.313	180	180;181	0	8.3798	By MS/MS	By MS/MS	By MS/MS	12.8	6.7	6.7	33762000	13936000	19826000	0	4823100	1990800	2832300	0	13936000	17658000	0	2	1	1	4
Q3T000	Q3T000	9	9	9	sp|Q3T000|YKT6_BOVIN Synaptobrevin homolog YKT6 OS=Bos taurus OX=9913 GN=YKT6 PE=2 SV=1	1	9	9	9	9	9	9	9	9	9	9	9	9	47.5	47.5	47.5	22.466	198	198	0	39.449	By MS/MS	By MS/MS	By MS/MS	47.5	47.5	47.5	1076900000	276870000	415390000	384610000	71791000	18458000	27692000	25641000	290460000	370570000	299950000	5	11	6	22
Q3T004	Q3T004	2	2	2	sp|Q3T004|SAMP_BOVIN Serum amyloid P-component OS=Bos taurus OX=9913 GN=APCS PE=2 SV=1	1	2	2	2	2	1	2	2	1	2	2	1	2	10.7	10.7	10.7	25.183	224	224	0	4.3775	By MS/MS	By MS/MS	By MS/MS	10.7	7.1	10.7	63826000	11370000	6874000	45582000	6382600	1137000	687400	4558200	10231000	9984100	34509000	1	0	2	3
Q3T054;A0A3Q1M6P9;G5E619	Q3T054;A0A3Q1M6P9;G5E619	2;1;1	2;1;1	2;1;1	sp|Q3T054|RAN_BOVIN GTP-binding nuclear protein Ran OS=Bos taurus OX=9913 GN=RAN PE=2 SV=3;tr|A0A3Q1M6P9|A0A3Q1M6P9_BOVIN Uncharacterized protein OS=Bos taurus OX=9913 PE=4 SV=1;tr|G5E619|G5E619_BOVIN GTP-binding nuclear protein Ran OS=Bos taurus OX=9913 P	3	2	2	2	2	2	2	2	2	2	2	2	2	11.1	11.1	11.1	24.423	216	216;87;217	0	2.4679	By MS/MS	By MS/MS	By MS/MS	11.1	11.1	11.1	33952000	9596100	13302000	11054000	3086600	872370	1209200	1004900	8172400	12094000	10206000	1	2	1	4
Q3T0A3	Q3T0A3	2	2	2	sp|Q3T0A3|CFAD_BOVIN Complement factor D OS=Bos taurus OX=9913 GN=CFD PE=2 SV=1	1	2	2	2	2	1	0	2	1	0	2	1	0	18.1	18.1	18.1	27.878	259	259	0.020592	0.76368	By MS/MS	By MS/MS		18.1	8.1	0	170960000	61578000	109380000	0	12211000	4398400	7812900	0	58798000	100200000	0	1	1	0	2
Q3T0D7	Q3T0D7	3	2	2	sp|Q3T0D7|SAR1A_BOVIN GTP-binding protein SAR1a OS=Bos taurus OX=9913 GN=SAR1A PE=2 SV=1	1	3	2	2	2	3	2	2	2	2	2	2	2	28.8	23.2	23.2	22.409	198	198	0	20.685	By MS/MS	By MS/MS	By MS/MS	23.2	28.8	23.2	180860000	55244000	71630000	53984000	18086000	5524400	7163000	5398400	53954000	64719000	44462000	2	2	2	6
Q3T0E0	Q3T0E0	2	2	2	sp|Q3T0E0|ATOX1_BOVIN Copper transport protein ATOX1 OS=Bos taurus OX=9913 GN=ATOX1 PE=3 SV=1	1	2	2	2	2	2	2	2	2	2	2	2	2	50	50	50	7.3654	68	68	0	17.564	By MS/MS	By MS/MS	By MS/MS	50	50	50	204710000	69060000	72595000	63056000	51178000	17265000	18149000	15764000	63622000	65999000	55600000	2	3	2	7
Q3T0N1	Q3T0N1	6	6	6	sp|Q3T0N1|MB12A_BOVIN Multivesicular body subunit 12A OS=Bos taurus OX=9913 GN=MVB12A PE=2 SV=1	1	6	6	6	6	5	6	6	5	6	6	5	6	37.7	37.7	37.7	28.906	273	273	0	146.38	By MS/MS	By MS/MS	By MS/MS	37.7	31.5	37.7	757100000	238240000	270370000	248490000	68827000	21658000	24579000	22590000	242160000	230010000	209840000	5	4	4	13
Q3T0P6;G3X7N4;A0A3Q1MPQ0	Q3T0P6;G3X7N4	7;6;2	7;6;2	7;6;2	sp|Q3T0P6|PGK1_BOVIN Phosphoglycerate kinase 1 OS=Bos taurus OX=9913 GN=PGK1 PE=2 SV=3;tr|G3X7N4|G3X7N4_BOVIN Phosphoglycerate kinase OS=Bos taurus OX=9913 GN=PGK1 PE=1 SV=2	3	7	7	7	7	7	6	7	7	6	7	7	6	25.9	25.9	25.9	44.537	417	417;405;229	0	26.386	By MS/MS	By MS/MS	By MS/MS	25.9	25.9	23.3	384160000	100140000	129560000	154460000	14228000	3708800	4798600	5720800	100250000	117840000	121220000	5	8	6	19
Q3T0T7	Q3T0T7	4	4	3	sp|Q3T0T7|SAR1B_BOVIN GTP-binding protein SAR1b OS=Bos taurus OX=9913 GN=SAR1B PE=2 SV=1	1	4	4	3	2	3	3	2	3	3	2	2	3	33.8	33.8	28.3	22.409	198	198	0	7.8228	By MS/MS	By MS/MS	By matching	22.7	28.3	28.3	103040000	42485000	25700000	34850000	10304000	4248500	2570000	3485000	39213000	0	31738000	1	1	0	2
Q3T0U5	Q3T0U5	3	3	3	tr|Q3T0U5|Q3T0U5_BOVIN Chromatin modifying protein 2A OS=Bos taurus OX=9913 GN=CHMP2A PE=2 SV=1	1	3	3	3	3	3	3	3	3	3	3	3	3	7.7	7.7	7.7	25.132	222	222	0	3.4315	By MS/MS	By MS/MS	By MS/MS	7.7	7.7	7.7	162360000	33866000	71722000	56769000	18040000	3762900	7969100	6307700	27440000	72679000	43995000	2	3	1	6
Q3T0Y8	Q3T0Y8	3	3	3	sp|Q3T0Y8|VAMP8_BOVIN Vesicle-associated membrane protein 8 OS=Bos taurus OX=9913 GN=VAMP8 PE=3 SV=1	1	3	3	3	2	3	2	2	3	2	2	3	2	33	33	33	11.357	100	100	0	4.7071	By MS/MS	By MS/MS	By MS/MS	23	33	23	169360000	62259000	44510000	62590000	28226000	10376000	7418300	10432000	59352000	40811000	52862000	2	3	2	7
Q3T145	Q3T145	4	4	4	sp|Q3T145|MDHC_BOVIN Malate dehydrogenase, cytoplasmic OS=Bos taurus OX=9913 GN=MDH1 PE=2 SV=3	1	4	4	4	3	4	3	3	4	3	3	4	3	18	18	18	36.438	334	334	0	11.425	By MS/MS	By MS/MS	By MS/MS	14.1	18	12	100270000	32679000	43832000	23764000	6685000	2178600	2922100	1584300	24002000	38867000	28259000	2	5	4	11
Q3T178;E1BIB3;A0A3Q1LF87;A0A3Q1MEF8	Q3T178;E1BIB3;A0A3Q1LF87;A0A3Q1MEF8	9;8;8;7	9;8;8;7	9;8;8;7	sp|Q3T178|VPS28_BOVIN Vacuolar protein sorting-associated protein 28 homolog OS=Bos taurus OX=9913 GN=VPS28 PE=2 SV=1;tr|E1BIB3|E1BIB3_BOVIN Vacuolar protein sorting-associated protein 28 homolog OS=Bos taurus OX=9913 GN=VPS28 PE=3 SV=2;tr|A0A3Q1LF87|A0A3Q	4	9	9	9	9	8	9	9	8	9	9	8	9	42.1	42.1	42.1	25.484	221	221;221;230;205	0	82.053	By MS/MS	By MS/MS	By MS/MS	42.1	40.3	42.1	1169100000	390600000	379930000	398580000	89932000	30046000	29225000	30660000	365170000	318820000	338220000	9	11	11	31
Q3ZBA7	Q3ZBA7	1	1	1	sp|Q3ZBA7|FXL21_BOVIN F-box/LRR-repeat protein 21 OS=Bos taurus OX=9913 GN=FBXL21 PE=2 SV=1	1	1	1	1	1	1	1	1	1	1	1	1	1	2.1	2.1	2.1	48.994	434	434	0.009589	1.0117	By MS/MS	By MS/MS	By matching	2.1	2.1	2.1	1087900000	301090000	441310000	345470000	49448000	13686000	20059000	15703000	301090000	393040000	282190000	1	1	0	2
Q3ZBD3	Q3ZBD3	1	1	1	sp|Q3ZBD3|PHS_BOVIN Pterin-4-alpha-carbinolamine dehydratase OS=Bos taurus OX=9913 GN=PCBD1 PE=3 SV=2	1	1	1	1	0	1	0	0	1	0	0	1	0	15.4	15.4	15.4	11.985	104	104	0.040767	0.4905		By MS/MS		0	15.4	0	3778800	0	3778800	0	539830	0	539830	0	0	3365500	0	0	1	0	1
Q3ZBE9	Q3ZBE9	4	4	4	sp|Q3ZBE9|NSDHL_BOVIN Sterol-4-alpha-carboxylate 3-dehydrogenase, decarboxylating OS=Bos taurus OX=9913 GN=NSDHL PE=2 SV=1	1	4	4	4	3	4	3	3	4	3	3	4	3	13.5	13.5	13.5	39.902	356	356	0	5.3277	By matching	By MS/MS	By MS/MS	10.7	13.5	10.7	81998000	25078000	30922000	25999000	3904700	1194200	1472500	1238000	21696000	30981000	21177000	0	3	2	5
Q3ZBG1	Q3ZBG1	2	2	2	tr|Q3ZBG1|Q3ZBG1_BOVIN RAB14 protein OS=Bos taurus OX=9913 GN=RAB14 PE=1 SV=2	1	2	2	2	2	2	2	2	2	2	2	2	2	20.9	20.9	20.9	23.897	215	215	0	12.598	By MS/MS	By MS/MS	By MS/MS	20.9	20.9	20.9	62541000	16523000	21238000	24780000	3908800	1032700	1327400	1548800	15878000	18686000	21115000	2	1	1	4
Q3ZBG9	Q3ZBG9	7	7	7	sp|Q3ZBG9|PLS2_BOVIN Phospholipid scramblase 2 OS=Bos taurus OX=9913 GN=PLSCR2 PE=2 SV=1	1	7	7	7	5	3	5	5	3	5	5	3	5	22.5	22.5	22.5	32.576	293	293	0	15.842	By MS/MS	By MS/MS	By MS/MS	16.7	11.9	17.7	353260000	114830000	103850000	134570000	39251000	12759000	11539000	14953000	102070000	102300000	112880000	5	5	7	17
Q3ZC71	Q3ZC71	2	2	2	sp|Q3ZC71|DPM3_BOVIN Dolichol-phosphate mannosyltransferase subunit 3 OS=Bos taurus OX=9913 GN=DPM3 PE=3 SV=1	1	2	2	2	2	2	2	2	2	2	2	2	2	23.9	23.9	23.9	10.142	92	92	0	3.5179	By MS/MS	By MS/MS	By MS/MS	23.9	23.9	23.9	112000000	38645000	33838000	39513000	37332000	12882000	11279000	13171000	42010000	26718000	32330000	1	1	2	4
Q3ZCA7	Q3ZCA7	7	7	2	tr|Q3ZCA7|Q3ZCA7_BOVIN Guanine nucleotide binding protein (G protein), alpha inhibiting activity polypeptide 3 OS=Bos taurus OX=9913 GN=GNAI3 PE=2 SV=1	1	7	7	2	4	7	6	4	7	6	0	2	1	22.6	22.6	7.6	40.536	354	354	0	20.831	By MS/MS	By MS/MS	By MS/MS	12.4	22.6	17.8	333140000	72652000	136620000	123870000	22210000	4843500	9108100	8258000	95195000	109660000	90658000	2	8	4	14
Q3ZCH5	Q3ZCH5	15	15	15	sp|Q3ZCH5|ZA2G_BOVIN Zinc-alpha-2-glycoprotein OS=Bos taurus OX=9913 GN=AZGP1 PE=2 SV=1	1	15	15	15	15	15	14	15	15	14	15	15	14	43.8	43.8	43.8	33.851	299	299	0	244.76	By MS/MS	By MS/MS	By MS/MS	43.8	43.8	43.8	6065000000	1798900000	1870300000	2395800000	505420000	149910000	155860000	199650000	1830400000	1701900000	1887800000	27	23	28	78
Q3ZCJ2	Q3ZCJ2	4	4	4	sp|Q3ZCJ2|AK1A1_BOVIN Aldo-keto reductase family 1 member A1 OS=Bos taurus OX=9913 GN=AKR1A1 PE=2 SV=1	1	4	4	4	2	4	2	2	4	2	2	4	2	13.8	13.8	13.8	36.617	325	325	0	23.702	By MS/MS	By MS/MS	By MS/MS	6.8	13.8	6.8	67929000	16701000	37190000	14038000	2830400	695870	1549600	584920	21734000	22589000	16967000	1	4	0	5
Q3ZCK2	Q3ZCK2	3	3	2	tr|Q3ZCK2|Q3ZCK2_BOVIN V-ral simian leukemia viral oncogene homolog A (Ras related) OS=Bos taurus OX=9913 GN=RALA PE=2 SV=1	1	3	3	2	3	2	2	3	2	2	2	1	1	17.5	17.5	14.1	23.54	206	206	0	26.913	By MS/MS	By MS/MS	By MS/MS	17.5	10.7	10.7	313160000	85726000	109670000	117770000	34796000	9525100	12185000	13086000	87994000	91140000	100460000	4	3	3	10
Q3ZCL0	Q3ZCL0	7	7	7	tr|Q3ZCL0|Q3ZCL0_BOVIN Cysteine-rich secretory protein 2 OS=Bos taurus OX=9913 GN=CRISP3 PE=2 SV=1	1	7	7	7	7	7	7	7	7	7	7	7	7	23.8	23.8	23.8	27.453	244	244	0	121.48	By MS/MS	By MS/MS	By MS/MS	23.8	23.8	23.8	8089400000	2084900000	3015300000	2989200000	808940000	208490000	301530000	298920000	2155000000	2707200000	2349900000	16	14	14	44
Q4GZT4;B2D1N9	Q4GZT4;B2D1N9	27;26	27;26	27;26	sp|Q4GZT4|ABCG2_BOVIN ATP-binding cassette sub-family G member 2 OS=Bos taurus OX=9913 GN=ABCG2 PE=3 SV=2;tr|B2D1N9|B2D1N9_BOVIN ATP-binding cassette sub-family G member 2 OS=Bos taurus OX=9913 GN=ABCG2 PE=2 SV=1	2	27	27	27	26	27	26	26	27	26	26	27	26	40.6	40.6	40.6	72.724	655	655;658	0	323.31	By MS/MS	By MS/MS	By MS/MS	40.6	40.6	40.6	22564000000	5816400000	9297400000	7450700000	752150000	193880000	309910000	248360000	5792400000	8001900000	5944300000	54	64	51	169
Q58CS8;A0A3Q1MMU4	Q58CS8	3;1	3;1	3;1	sp|Q58CS8|GNPTG_BOVIN N-acetylglucosamine-1-phosphotransferase subunit gamma OS=Bos taurus OX=9913 GN=GNPTG PE=1 SV=4	2	3	3	3	3	3	3	3	3	3	3	3	3	11.8	11.8	11.8	33.783	306	306;80	0	3.1061	By MS/MS	By MS/MS	By MS/MS	11.8	11.8	11.8	76602000	21086000	25812000	29704000	4787600	1317900	1613200	1856500	20031000	22532000	25774000	2	1	0	3
Q58DP6;P15467	Q58DP6;P15467	7;5	7;5	7;5	tr|Q58DP6|Q58DP6_BOVIN Ribonuclease 4 OS=Bos taurus OX=9913 GN=RNASE4 PE=2 SV=1;sp|P15467|RNAS4_BOVIN Ribonuclease 4 OS=Bos taurus OX=9913 GN=RNASE4 PE=1 SV=4	2	7	7	7	5	7	7	5	7	7	5	7	7	51.7	51.7	51.7	16.938	147	147;119	0	147.74	By MS/MS	By MS/MS	By MS/MS	42.9	51.7	51.7	7800100000	2513000000	2884900000	2402100000	1114300000	359010000	412130000	343160000	2673500000	2369200000	1922500000	20	22	21	63
Q5BIS3	Q5BIS3	1	1	1	sp|Q5BIS3|C42S1_BOVIN CDC42 small effector protein 1 OS=Bos taurus OX=9913 GN=CDC42SE1 PE=3 SV=1	1	1	1	1	1	1	1	1	1	1	1	1	1	15.2	15.2	15.2	8.9252	79	79	0.014785	0.88854	By matching	By matching	By MS/MS	15.2	15.2	15.2	35021000	6581700	17609000	10830000	17510000	3290800	8804600	5415000	8640100	13337000	9133700	0	0	1	1
Q5DPW9	Q5DPW9	4	4	4	tr|Q5DPW9|Q5DPW9_BOVIN Cystatin OS=Bos taurus OX=9913 GN=CST6 PE=3 SV=1	1	4	4	4	4	3	4	4	3	4	4	3	4	41.6	41.6	41.6	16.356	149	149	0	27.171	By MS/MS	By MS/MS	By MS/MS	41.6	26.2	41.6	165950000	56239000	40727000	68983000	20743000	7029800	5090800	8622800	54238000	40949000	46007000	4	4	4	12
Q5E946	Q5E946	4	4	4	sp|Q5E946|PARK7_BOVIN Protein/nucleic acid deglycase DJ-1 OS=Bos taurus OX=9913 GN=PARK7 PE=2 SV=1	1	4	4	4	4	4	4	4	4	4	4	4	4	25.9	25.9	25.9	20.035	189	189	0	12.41	By MS/MS	By MS/MS	By MS/MS	25.9	25.9	25.9	281100000	80596000	100910000	99594000	21623000	6199700	7762600	7661000	86539000	94211000	71073000	4	5	6	15
Q5E956	Q5E956	2	2	2	sp|Q5E956|TPIS_BOVIN Triosephosphate isomerase OS=Bos taurus OX=9913 GN=TPI1 PE=2 SV=3	1	2	2	2	2	1	1	2	1	1	2	1	1	11.2	11.2	11.2	26.689	249	249	0	8.0809	By MS/MS	By matching	By MS/MS	11.2	6	6	74576000	25285000	29419000	19872000	4386800	1487300	1730600	1168900	21304000	28660000	17755000	2	0	1	3
Q5E984	Q5E984	1	1	1	sp|Q5E984|TCTP_BOVIN Translationally-controlled tumor protein OS=Bos taurus OX=9913 GN=TPT1 PE=2 SV=1	1	1	1	1	1	1	1	1	1	1	1	1	1	8.1	8.1	8.1	19.581	172	172	0	2.6904	By MS/MS	By MS/MS	By MS/MS	8.1	8.1	8.1	69170000	30945000	23281000	14944000	9881400	4420700	3325900	2134800	23743000	25268000	14875000	2	1	2	5
Q5E9A3	Q5E9A3	1	1	1	sp|Q5E9A3|PCBP1_BOVIN Poly(rC)-binding protein 1 OS=Bos taurus OX=9913 GN=PCBP1 PE=2 SV=1	1	1	1	1	0	1	1	0	1	1	0	1	1	3.9	3.9	3.9	37.497	356	356	0.020645	0.76857		By MS/MS	By matching	0	3.9	3.9	20547000	0	8078000	12469000	1208700	0	475180	733490	0	0	10185000	0	0	0	0
Q5E9A6	Q5E9A6	1	1	1	sp|Q5E9A6|VPS25_BOVIN Vacuolar protein-sorting-associated protein 25 OS=Bos taurus OX=9913 GN=VPS25 PE=2 SV=1	1	1	1	1	1	0	0	1	0	0	1	0	0	5.7	5.7	5.7	20.746	176	176	0.04067	0.4856	By MS/MS			5.7	0	0	5538600	5538600	0	0	553860	553860	0	0	5538600	0	0	1	0	0	1
Q5E9F7;Q148F1	Q5E9F7	4;1	4;1	4;1	sp|Q5E9F7|COF1_BOVIN Cofilin-1 OS=Bos taurus OX=9913 GN=CFL1 PE=2 SV=3	2	4	4	4	4	4	4	4	4	4	4	4	4	28.9	28.9	28.9	18.518	166	166;166	0	12.048	By MS/MS	By MS/MS	By MS/MS	28.9	28.9	28.9	250500000	52088000	114160000	84249000	25050000	5208800	11416000	8424900	68663000	83627000	59734000	5	7	5	17
Q5E9R3;F1N6N3;A5D7E1	Q5E9R3	3;1;1	2;0;0	2;0;0	sp|Q5E9R3|EHD1_BOVIN EH domain-containing protein 1 OS=Bos taurus OX=9913 GN=EHD1 PE=1 SV=1	3	3	2	2	2	3	2	1	2	1	1	2	1	6.4	4.7	4.7	60.681	534	534;522;535	0	3.3451	By MS/MS	By MS/MS	By MS/MS	4.1	6.4	4.1	27657000	8994800	9877500	8784200	953670	310170	340600	302900	8994800	8797100	7175200	1	2	1	4
Q5EA19;G8JKY9	Q5EA19;G8JKY9	3;2	3;2	3;2	sp|Q5EA19|ARL15_BOVIN ADP-ribosylation factor-like protein 15 OS=Bos taurus OX=9913 GN=ARL15 PE=2 SV=1;tr|G8JKY9|G8JKY9_BOVIN ADP-ribosylation factor-like protein 15 OS=Bos taurus OX=9913 GN=ARL15 PE=4 SV=2	2	3	3	3	2	3	3	2	3	3	2	3	3	30.2	30.2	30.2	22.608	202	202;138	0	6.534	By MS/MS	By MS/MS	By MS/MS	19.8	30.2	30.2	137340000	20871000	69823000	46645000	13734000	2087100	6982300	4664500	40533000	49234000	31391000	1	2	1	4
Q5EA55	Q5EA55	2	2	2	sp|Q5EA55|GOGA7_BOVIN Golgin subfamily A member 7 OS=Bos taurus OX=9913 GN=GOLGA7 PE=2 SV=1	1	2	2	2	1	1	2	1	1	2	1	1	2	19	19	19	15.824	137	137	0	4.8989	By MS/MS	By MS/MS	By MS/MS	8	8	19	52961000	15273000	12186000	25502000	5884600	1697000	1354000	2833500	20820000	13447000	12690000	1	0	1	2
Q5EA79	Q5EA79	4	4	4	sp|Q5EA79|GALM_BOVIN Aldose 1-epimerase OS=Bos taurus OX=9913 GN=GALM PE=2 SV=1	1	4	4	4	4	4	4	4	4	4	4	4	4	15.5	15.5	15.5	37.614	342	342	0	11.567	By MS/MS	By MS/MS	By MS/MS	15.5	15.5	15.5	243550000	81439000	81892000	80216000	15222000	5089900	5118200	5013500	65787000	84251000	69857000	1	4	3	8
Q5EA88;A0A3Q1M9X3;A0A3Q1MUU4	Q5EA88;A0A3Q1M9X3	8;5;1	8;5;1	8;5;1	sp|Q5EA88|GPDA_BOVIN Glycerol-3-phosphate dehydrogenase [NAD(+)], cytoplasmic OS=Bos taurus OX=9913 GN=GPD1 PE=2 SV=3;tr|A0A3Q1M9X3|A0A3Q1M9X3_BOVIN Glycerol-3-phosphate dehydrogenase 1 OS=Bos taurus OX=9913 PE=4 SV=1	3	8	8	8	7	8	8	7	8	8	7	8	8	28.9	28.9	28.9	37.647	349	349;426;351	0	16.017	By MS/MS	By MS/MS	By MS/MS	24.9	28.9	28.9	478550000	127870000	203770000	146920000	21752000	5812200	9262300	6678000	132790000	175930000	120640000	5	7	6	18
Q6QRN7	Q6QRN7	2	2	2	tr|Q6QRN7|Q6QRN7_BOVIN PP1201 protein OS=Bos taurus OX=9913 GN=TMBIM1 PE=2 SV=1	1	2	2	2	2	2	2	2	2	2	2	2	2	8.8	8.8	8.8	33.948	308	308	0	23.459	By MS/MS	By MS/MS	By MS/MS	8.8	8.8	8.8	734570000	176540000	246020000	312010000	104940000	25219000	35146000	44572000	196420000	212770000	241310000	3	3	4	10
Q9GL65;Q6WCD5	Q9GL65;Q6WCD5	1;1	1;1	1;1	sp|Q9GL65|TLR4_BOVIN Toll-like receptor 4 OS=Bos taurus OX=9913 GN=TLR4 PE=1 SV=2;tr|Q6WCD5|Q6WCD5_BOVIN Toll-like receptor 4 OS=Bos taurus OX=9913 GN=TLR4 PE=2 SV=1	2	1	1	1	1	1	1	1	1	1	1	1	1	2.1	2.1	2.1	96.026	841	841;841	0	1.9369	By matching	By MS/MS	By matching	2.1	2.1	2.1	18014000	8834700	4699000	4480400	439370	215480	114610	109280	7565500	4244600	4869300	0	2	0	2
Q765N9	Q765N9	1	1	1	sp|Q765N9|CLD3_BOVIN Claudin-3 OS=Bos taurus OX=9913 GN=CLDN3 PE=2 SV=1	1	1	1	1	0	1	1	0	1	1	0	1	1	5.5	5.5	5.5	23.381	219	219	0.048463	0.44284		By MS/MS	By MS/MS	0	5.5	5.5	25204000	0	11695000	13509000	3600600	0	1670700	1929800	0	10416000	11034000	0	1	1	2
Q76LV2;A0A3Q1MBX2	Q76LV2	4;1	4;1	4;1	sp|Q76LV2|HS90A_BOVIN Heat shock protein HSP 90-alpha OS=Bos taurus OX=9913 GN=HSP90AA1 PE=1 SV=3	2	4	4	4	2	4	3	2	4	3	2	4	3	7.1	7.1	7.1	84.73	733	733;307	0	15.845	By MS/MS	By MS/MS	By MS/MS	2.9	7.1	5	38958000	9114900	6971300	22872000	1180600	276210	211250	693100	9747200	9379400	14880000	2	3	1	6
Q8SPP7;A0A3Q1LPB6	Q8SPP7	3;1	3;1	3;1	sp|Q8SPP7|PGRP1_BOVIN Peptidoglycan recognition protein 1 OS=Bos taurus OX=9913 GN=PGLYRP1 PE=1 SV=1	2	3	3	3	3	3	3	3	3	3	3	3	3	21.6	21.6	21.6	21.063	190	190;179	0	14.708	By MS/MS	By MS/MS	By MS/MS	21.6	21.6	21.6	153150000	36912000	61869000	54371000	13923000	3355600	5624400	4942800	37997000	52256000	46171000	2	3	4	9
Q95JH2	Q95JH2	2	2	2	sp|Q95JH2|PLCA_BOVIN 1-acyl-sn-glycerol-3-phosphate acyltransferase alpha OS=Bos taurus OX=9913 GN=AGPAT1 PE=2 SV=1	1	2	2	2	2	2	2	2	2	2	2	2	2	6.6	6.6	6.6	32.005	287	287	0	2.8434	By MS/MS	By MS/MS	By MS/MS	6.6	6.6	6.6	110210000	26250000	44257000	39700000	8477500	2019200	3404400	3053900	23886000	41789000	32419000	2	2	2	6
Q95LA9;F1N720	Q95LA9;F1N720	18;17	18;17	18;17	sp|Q95LA9|TLR2_BOVIN Toll-like receptor 2 OS=Bos taurus OX=9913 GN=TLR2 PE=2 SV=1;tr|F1N720|F1N720_BOVIN Toll-like receptor 2 OS=Bos taurus OX=9913 GN=TLR2 PE=3 SV=1	2	18	18	18	15	16	17	15	16	17	15	16	17	29.6	29.6	29.6	90.204	784	784;784	0	100.62	By MS/MS	By MS/MS	By MS/MS	25.3	25.5	28.2	1282200000	338880000	475520000	467780000	32054000	8471900	11888000	11694000	331240000	434860000	346230000	18	20	20	58
Q95M18	Q95M18	4	4	3	sp|Q95M18|ENPL_BOVIN Endoplasmin OS=Bos taurus OX=9913 GN=HSP90B1 PE=2 SV=1	1	4	4	3	4	4	4	4	4	4	3	3	3	6.2	6.2	4.7	92.426	804	804	0	3.0902	By MS/MS	By MS/MS	By MS/MS	6.2	6.2	6.2	124200000	34548000	37696000	51958000	3105100	863710	942410	1299000	32926000	32747000	44889000	2	2	3	7
Q9BEG9	Q9BEG9	1	1	1	sp|Q9BEG9|SOCS3_BOVIN Suppressor of cytokine signaling 3 OS=Bos taurus OX=9913 GN=SOCS3 PE=2 SV=1	1	1	1	1	1	1	1	1	1	1	1	1	1	6.6	6.6	6.6	25.134	229	229	0.0069735	1.0997	By matching	By matching	By MS/MS	6.6	6.6	6.6	233190000	91267000	58181000	83739000	19432000	7605600	4848400	6978300	80839000	60912000	69734000	0	0	1	1
Q9BGI2;A0A3Q1LW10;A0A3Q1MAI4	Q9BGI2;A0A3Q1LW10;A0A3Q1MAI4	8;7;5	8;7;5	8;7;5	sp|Q9BGI2|PRDX4_BOVIN Peroxiredoxin-4 OS=Bos taurus OX=9913 GN=PRDX4 PE=2 SV=1;tr|A0A3Q1LW10|A0A3Q1LW10_BOVIN Peroxiredoxin-4 OS=Bos taurus OX=9913 GN=PRDX4 PE=4 SV=1;tr|A0A3Q1MAI4|A0A3Q1MAI4_BOVIN Peroxiredoxin-4 OS=Bos taurus OX=9913 GN=PRDX4 PE=4 SV=1	3	8	8	8	7	6	7	7	6	7	7	6	7	46.4	46.4	46.4	30.741	274	274;263;260	0	111.58	By MS/MS	By MS/MS	By MS/MS	46.4	42	42	687760000	230450000	223500000	233820000	42985000	14403000	13969000	14614000	213910000	189220000	178160000	7	6	9	22
Q9MYM4	Q9MYM4	6	6	6	sp|Q9MYM4|LYAG_BOVIN Lysosomal alpha-glucosidase OS=Bos taurus OX=9913 GN=GAA PE=2 SV=1	1	6	6	6	5	4	5	5	4	5	5	4	5	9.3	9.3	9.3	104.76	937	937	0	11.817	By MS/MS	By MS/MS	By MS/MS	8.2	6.7	7	95872000	34639000	30667000	30565000	3092600	1117400	989260	985980	31029000	31390000	24499000	6	2	3	11
Q9MZ06	Q9MZ06	12	12	12	sp|Q9MZ06|FGFP1_BOVIN Fibroblast growth factor-binding protein 1 OS=Bos taurus OX=9913 GN=FGFBP1 PE=1 SV=1	1	12	12	12	12	11	11	12	11	11	12	11	11	38.9	38.9	38.9	26.188	234	234	0	97.67	By MS/MS	By MS/MS	By MS/MS	38.9	38.5	38.5	8234700000	2305100000	2531700000	3397900000	633440000	177320000	194750000	261370000	2333000000	2234300000	2710200000	13	13	14	40
Q9N287	Q9N287	2	2	2	sp|Q9N287|DJC12_BOVIN DnaJ homolog subfamily C member 12 OS=Bos taurus OX=9913 GN=DNAJC12 PE=2 SV=1	1	2	2	2	1	2	1	1	2	1	1	2	1	14.6	14.6	14.6	23.269	198	198	0	2.2796	By MS/MS	By MS/MS	By matching	4	14.6	10.6	16613000	0	10627000	5986100	1384400	0	885550	498840	0	9464300	4889600	1	2	0	3
Q9N2J2	Q9N2J2	1	1	1	sp|Q9N2J2|GPX4_BOVIN Phospholipid hydroperoxide glutathione peroxidase OS=Bos taurus OX=9913 GN=GPX4 PE=2 SV=2	1	1	1	1	1	1	1	1	1	1	1	1	1	7.1	7.1	7.1	22.24	197	197	0.02097	0.80554	By matching	By MS/MS	By MS/MS	7.1	7.1	7.1	39009000	11846000	14963000	12199000	3546300	1077000	1360300	1109000	11846000	13327000	9964400	0	1	2	3
Q9TUM6	Q9TUM6	26	26	1	sp|Q9TUM6|PLIN2_BOVIN Perilipin-2 OS=Bos taurus OX=9913 GN=PLIN2 PE=2 SV=1	1	26	26	1	25	25	26	25	25	26	1	1	1	69.8	69.8	3.1	49.368	450	450	0	323.31	By MS/MS	By MS/MS	By MS/MS	63.8	63.8	69.8	21922000000	5757500000	9026200000	7138300000	843160000	221440000	347160000	274550000	5809700000	7961300000	5734300000	59	68	60	187
Q9XSC9	Q9XSC9	3	3	3	sp|Q9XSC9|TCO2_BOVIN Transcobalamin-2 OS=Bos taurus OX=9913 GN=TCN2 PE=1 SV=1	1	3	3	3	0	2	2	0	2	2	0	2	2	7.6	7.6	7.6	47.958	432	432	0	7.0506		By MS/MS	By MS/MS	0	5.3	5.6	21040000	0	9943800	11096000	809230	0	382450	426770	0	8856100	9063600	0	3	2	5
[truncated: 10 more columns]
