# Supplementary material for: Exosome Mediated Cytosolic Cisplatin Delivery Through Clathrin-Independent Endocytosis and Enhanced Anti-cancer Effect via Avoiding Endosome Trapping in Cisplatin-Resistant Ovarian Cancer
Source: Front Med (Lausanne). 2022 May 3;9:810761. doi: 10.3389/fmed.2022.810761 (PMC9113028; doi:10.3389/fmed.2022.810761)
Supplement: Supplementary file 10 [file Data_Sheet_1.ZIP › Source data/original data-Figure S2A and B.xlsx]

## Sheet: results
0	Analyst	浓度ng/ml	浓度ng/ml
Filename	Area
QC1-25NG	3960.44	25
QC2-50NG	7100.65	50
QC3-100NG	13735.6	100
QC4-200NG	24492.9	200
QC5-2000NG	152180	2000
SAMPER1	80301.1		1018.3
SAMPER2	73374.5		924.239
