# Supplementary material for: Exosome Mediated Cytosolic Cisplatin Delivery Through Clathrin-Independent Endocytosis and Enhanced Anti-cancer Effect via Avoiding Endosome Trapping in Cisplatin-Resistant Ovarian Cancer
Source: Front Med (Lausanne). 2022 May 3;9:810761. doi: 10.3389/fmed.2022.810761 (PMC9113028; doi:10.3389/fmed.2022.810761)
Supplement: Supplementary file 10 [file Data_Sheet_1.ZIP › Source data/original data-Figure 5B.xlsx]

## Sheet: KEGG pathway
Category	Term	Count	Genes	Fold Enrichment	PValue
KEGG_PATHWAY	bta01100:Metabolic pathways	73	LDHB, IMPA1, BTD, ATP6AP1, PGD, PGAM1, LSS, GGT1, ACSS2, PNP, GLB1, PKM, IDS, P4HA2, HPSE, P4HA1, NT5E, AGPAT1, MINPP1, PDXK, C1GALT1C1, ACO1, FBP1, LAP3, MAN2A2, PGM2, MAN2A1, NME2, ALOX15, PTGDS, PRDX6, PGM1, GAA, GPAM, ALDH9A1, UGP2, MDH1, ALDOA, ALPL, XDH, NAGLU, GANAB, TALDO1, ALDH18A1, ENPP3, ADH5, CMPK1, SAO, ALDH1A1, GALM, TPI1, ACSL1, AKR1A1, FASN, UGT2A1, IDH1, TSTA3, ACSL3, GAPDH, HSD1…	1.25358	0.0264647
KEGG_PATHWAY	bta04144:Endocytosis	41	CHMP2A, RAB7A, HRAS, RAB5B, CHMP5, TSG101, RAB5C, CHMP6, CAPZA1, VPS37B, HSPA1A, CAPZB, MVB12A, CDC42, FOLR1, RAB11B, VPS4B, RHOA, HSPA6, VPS4A, EHD1, VPS36, HSPA8, MVB12B, EHD4, BOLA, RAB8A, VTA1, RAB11FIP5, CHMP1A, AP2A1, ARF3, IGF2R, RAB35, IST1, RAB5A, PDCD6IP, RAB10, VPS28	3.57828	1.81421e-12
KEGG_PATHWAY	bta01130:Biosynthesis of antibiotics	30	ALDOA, LDHB, TALDO1, PGD, ADH5, PGAM1, LSS, ACSS2, PKM, GALM, TPI1, AKR1A1, IDH1, GAPDH, HSD17B7, NSDHL, ENO1, ACO1, FBP1, FDPS, TKT, PGM2, NME2, PGM1, PCYOX1, PSAT1, PGK1, UGP2, ALDH9A1, MDH1	3.08852	9.01964e-08
KEGG_PATHWAY	bta05200:Pathways in cancer	29	HSP90AB1, GNA13, HRAS, GNAI3, GNAI2, GNAI1, GNA11, EGLN1, CDH1, GNG12, CXCL12, TGFB1, TGFB2, CDC42, KRAS, RAC1, RHOA, RALB, RALA, LAMB1, FN1, RET, HSP90AA1, HSP90B1, GNB2, GNAQ, GNB1, GNAS, LAMC1	1.5453	0.0205614
KEGG_PATHWAY	bta04142:Lysosome	28	GNPTG, NAGLU, LGMN, ATP6AP1, CTSA, GLB1, SLC11A2, IDS, TPP1, NAGA, MAN2B1, CTSZ, PSAP, GUSB, CTSS, CD63, CTSV, CTSL, NPC1, NPC2, IGF2R, SMPD1, GAA, SORT1, CTSD, CTSC, NEU1, CTSB	4.71286	1.76462e-11
KEGG_PATHWAY	bta04141:Protein processing in endoplasmic reticulum	25	HSP90AB1, P4HB, HSP90AA1, GANAB, PDIA3, HSPA1A, SKP1, PDIA4, EDEM2, PRKCSH, CALR, ERLEC1, OS9, HYOU1, HSP90B1, TXNDC5, HSPA6, SIL1, HSPA5, DNAJC3, SAR1B, SAR1A, HSPA8, SEL1L	3.13726	1.02829e-06
KEGG_PATHWAY	bta05205:Proteoglycans in cancer	25	HRAS, TLR2, HSPG2, RDX, TLR4, CD63, TIMP3, TGFB1, SDC2, CTSV, TGFB2, ACTG1, CDC42, CTSL, EZR, KRAS, CD44, HPSE, RRAS2, RAC1, RHOA, RRAS, MSN, GPC1, FN1	2.61181	2.58546e-05
KEGG_PATHWAY	bta05146:Amoebiasis	22	RAB7A, ACTN4, RAB5B, RAB5C, GNA11, TLR2, TLR4, TGFB1, TGFB2, C8A, C8B, GNAQ, SERPINB2, RAB5A, SERPINB1, HSPB1, GNAS, LAMC1, LAMB1, CD14, FN1	4.16583	4.0957e-08
KEGG_PATHWAY	bta04145:Phagosome	22	RAB7A, BOLA, RAB5B, RAB5C, ATP6AP1, TLR2, C1R, COLEC12, TLR4, CTSS, CALR, CTSV, ACTG1, CTSL, CD36, FCGR2B, RAC1, RAB5A, TUBA4A, TUBB4A, CD14	2.95299	1.41368e-05
KEGG_PATHWAY	bta04062:Chemokine signaling pathway	20	HRAS, GNAI3, FGR, LYN, GNAI2, GNAI1, HCK, GNG12, CCL28, CXCL12, CCL26, CDC42, KRAS, GNB2, GNB1, PTK2B, RAC1, RHOA, RAP1A, RAP1B	2.29274	0.00106776
KEGG_PATHWAY	bta04810:Regulation of actin cytoskeleton	19	GNA13, HRAS, ACTN4, BAIAP2, SSH2, RDX, GNG12, ACTG1, CDC42, EZR, KRAS, RRAS2, RAC1, CFL1, RHOA, RRAS, PDGFC, MSN, FN1	1.9007	0.010766
KEGG_PATHWAY	bta04015:Rap1 signaling pathway	19	HRAS, GNAI3, GNAI2, GNAI1, CDH1, ACTG1, CDC42, KRAS, GNAQ, CALM, RAC1, RALB, RHOA, RALA, RRAS, RAP1A, GNAS, PDGFC, RAP1B	1.88294	0.0117905
KEGG_PATHWAY	bta04014:Ras signaling pathway	19	HRAS, RAB5B, RAB5C, GNG12, CDC42, KRAS, GNB2, CALM, GNB1, RRAS2, RAC1, RALB, RHOA, RAB5A, RALA, RRAS, RAP1A, PDGFC, RAP1B	1.71468	0.0278274
KEGG_PATHWAY	bta04670:Leukocyte transendothelial migration	18	CLDN8, F11R, CLDN7, GNAI3, ACTN4, GNAI2, CLDN3, GNAI1, CXCL12, ACTG1, CDC42, EZR, PTK2B, RAC1, RHOA, RAP1A, RAP1B, MSN	3.29088	2.62263e-05
KEGG_PATHWAY	bta05152:Tuberculosis	18	RAB7A, RAB5B, RAB5C, ATP6AP1, TLR2, TLR4, CTSS, TGFB1, TGFB2, CALM, FCGR2B, CATHL6, RAB5A, RHOA, CTSD, LBP, CATHL1, CD14	2.10907	0.00490836
KEGG_PATHWAY	bta05203:Viral carcinogenesis	18	BOLA, YWHAZ, HPN, HRAS, ACTN4, LYN, YWHAB, H2B, YWHAE, PKM, CDC42, YWHAG, KRAS, RAC1, RHOA	1.63137	0.0488942
KEGG_PATHWAY	bta00010:Glycolysis / Gluconeogenesis	17	ALDOA, MINPP1, LDHB, FBP1, PGAM1, ADH5, ACSS2, PGM2, PKM, GALM, TPI1, AKR1A1, PGM1, PGK1, GAPDH, ALDH9A1, ENO1	5.72276	1.97675e-08
KEGG_PATHWAY	bta01200:Carbon metabolism	17	ALDOA, TALDO1, ACO1, PGD, FBP1, PGAM1, ADH5, TKT, ACSS2, PKM, TPI1, IDH1, PSAT1, PGK1, GAPDH, MDH1, ENO1	3.30765	4.4347e-05
KEGG_PATHWAY	bta04610:Complement and coagulation cascades	16	F10, MASP1, MASP2, C6, C1R, SERPING1, C1S, PLG, PROC, C8A, C8B, FGG, CD59, CD46, C2, CFD	4.58548	1.30536e-06
KEGG_PATHWAY	bta04612:Antigen processing and presentation	16	HSP90AB1, CTSL, BOLA, HSP90AA1, PDIA3, LGMN, HSPA6, HSPA1A, CTSS, CTSB, CALR, HSPA8, CTSV, B2M	4.52434	1.56299e-06
KEGG_PATHWAY	bta05034:Alcoholism	16	HRAS, GNAI3, GNAI2, GNAI1, H2B, GNG12, KRAS, H2AFV, GNB2, CALM, GNB1, GRIN2D, H3F3A, GNAS	1.57826	0.0811855
KEGG_PATHWAY	bta04915:Estrogen signaling pathway	15	HSP90AB1, HRAS, HSP90AA1, GNAI3, GNAI2, GNAI1, HSPA1A, HSP90B1, KRAS, GNAQ, CALM, HSPA6, GNAS, HSPA8	3.2461	0.000178202
KEGG_PATHWAY	bta04611:Platelet activation	15	GNA13, GNAI3, LYN, GNAI2, GNAI1, PRKG2, ACTG1, FGG, GNAQ, VAMP8, RHOA, RAP1A, GNAS, RAP1B, SNAP23	2.50487	0.00246262
KEGG_PATHWAY	bta05145:Toxoplasmosis	14	GNAI3, GNAI2, LY96, GNAI1, TLR2, HSPA1A, TLR4, TGFB1, TGFB2, HSPA6, LAMC1, LAMB1, HSPA8	2.62752	0.00238029
KEGG_PATHWAY	bta05134:Legionellosis	13	EEF1A1, TLR2, HSPA6, EEF1G, RAB1B, HSPA1A, TLR4, SAR1B, SAR1A, RAB1A, CD14, HSPA8	4.83688	1.00831e-05
KEGG_PATHWAY	bta01230:Biosynthesis of amino acids	13	ALDOA, ALDH18A1, TALDO1, ACO1, PGAM1, TKT, PKM, TPI1, IDH1, PSAT1, PGK1, GAPDH, ENO1	3.88313	0.000100673
KEGG_PATHWAY	bta05133:Pertussis	13	GNAI3, GNAI2, LY96, GNAI1, C1R, SERPING1, TLR4, C1S, CALM, CFL1, RHOA, C2, CD14	3.58055	0.000224077
KEGG_PATHWAY	bta04540:Gap junction	12	HRAS, KRAS, GNAI3, GNAI2, GNAQ, GNAI1, GNA11, TUBA4A, GNAS, PDGFC, PRKG2, TUBB4A	2.85949	0.00287786
KEGG_PATHWAY	bta04360:Axon guidance	12	CDC42, HRAS, KRAS, GNAI3, GNAI2, GNAI1, SEMA7A, CFL1, RAC1, RHOA, SEMA3C, EPHB3	2.03596	0.0328301
KEGG_PATHWAY	bta04921:Oxytocin signaling pathway	12	MYL6, ACTG1, HRAS, KRAS, GNAI3, GNAI2, CALM, GNAQ, GNAI1, RHOA, EEF2, GNAS	1.75513	0.0790917
KEGG_PATHWAY	bta00480:Glutathione metabolism	11	LAP3, GSTM1, GGT5, GSTM3, GPX4, PGD, IDH1, GGT1, GSTP1	4.32012	0.000174533
KEGG_PATHWAY	bta04730:Long-term depression	11	GNA13, HRAS, KRAS, GNAI3, GNAI2, LYN, GNAQ, GNAI1, GNA11, GNAS, PRKG2	3.95401	0.000371641
KEGG_PATHWAY	bta04713:Circadian entrainment	11	GNAI3, GNAI2, CALM, GNB2, GNAQ, GNAI1, GNB1, GRIN2D, GNAS, PRKG2, GNG12	2.40502	0.0153715
KEGG_PATHWAY	bta05142:Chagas disease (American trypanosomiasis)	11	GNAI3, GNAI2, GNAQ, GNAI1, GNA11, TLR2, TLR4, GNAS, CALR, TGFB1, TGFB2	2.04637	0.0415013
KEGG_PATHWAY	bta04726:Serotonergic synapse	11	HRAS, ALOX15, KRAS, GNAI3, GNAI2, GNB2, GNAQ, GNAI1, GNB1, GNAS, GNG12	2.01109	0.0458568
KEGG_PATHWAY	bta04071:Sphingolipid signaling pathway	11	GNA13, HRAS, KRAS, GNAI3, GNAI2, GNAQ, GNAI1, RAC1, RHOA, SMPD1, CTSD	1.94405	0.0554722
KEGG_PATHWAY	bta04722:Neurotrophin signaling pathway	11	CDC42, HRAS, KRAS, CALM, RAC1, RHOA, RAP1A, SORT1, RAP1B, YWHAE, ARHGDIA	1.86629	0.0692443
KEGG_PATHWAY	bta04530:Tight junction	10	CLDN8, ACTG1, CLDN7, CDC42, IGSF5, F11R, ACTN4, CLDN3, RHOA, MPP5	2.43769	0.020531
KEGG_PATHWAY	bta04725:Cholinergic synapse	10	HRAS, KRAS, GNAI3, GNAI2, GNB2, GNAQ, GNAI1, GNB1, GNA11, GNG12	1.92799	0.073535
KEGG_PATHWAY	bta05150:Staphylococcus aureus infection	9	FGG, FCGR2B, MASP1, MASP2, C1R, C1S, C2, CFD, PLG	3.2351	0.00599509
KEGG_PATHWAY	bta05211:Renal cell carcinoma	9	CDC42, HRAS, KRAS, RAC1, RAP1A, EGLN1, RAP1B, TGFB1, TGFB2	2.89198	0.0116926
KEGG_PATHWAY	bta04970:Salivary secretion	9	LPO, CALM, GNAQ, CATHL6, HSTN, CST3, GNAS, PRKG2, CATHL1	2.29965	0.0405672
KEGG_PATHWAY	bta04512:ECM-receptor interaction	9	CD47, CD36, CD44, HSPG2, DAG1, AGRN, LAMC1, LAMB1, FN1	2.19392	0.05125
KEGG_PATHWAY	bta00982:Drug metabolism - cytochrome P450	8	GSTM1, GSTM3, AOX2, ADH5, UGT2A1, GSTP1	2.92522	0.0182701
KEGG_PATHWAY	bta04924:Renin secretion	8	GNAI3, GNAI2, CALM, GNAQ, GNAI1, GNAS, PRKG2, CTSB	2.57065	0.0344789
KEGG_PATHWAY	bta04520:Adherens junction	8	ACTG1, CDC42, ACTN4, BAIAP2, RAC1, RHOA, NECTIN2, CDH1	2.49504	0.0396684
KEGG_PATHWAY	bta03320:PPAR signaling pathway	8	LPL, ACSL1, CD36, APOC3, FABP3, FABP4, DBI, ACSL3	2.42376	0.0453435
KEGG_PATHWAY	bta05132:Salmonella infection	8	ACTG1, CDC42, RAB7A, RAC1, TLR4, LBP, CD14, RHOG	2.04413	0.0945898
KEGG_PATHWAY	bta00030:Pentose phosphate pathway	7	ALDOA, PGM2, TALDO1, PGM1, PGD, FBP1, TKT	5.49834	0.00132246
KEGG_PATHWAY	bta00052:Galactose metabolism	7	B4GALT1, PGM2, GALM, PGM1, GAA, UGP2, GLB1	4.78887	0.00280648
KEGG_PATHWAY	bta05020:Prion diseases	7	C8A, C8B, C6, HSPA5, LAMC1, SOD1, PRNP	4.63922	0.00332002
KEGG_PATHWAY	bta05144:Malaria	7	CD36, CD81, TLR2, TLR4, TGFB1, SDC2, TGFB2	2.80104	0.0369664
KEGG_PATHWAY	bta00980:Metabolism of xenobiotics by cytochrome P450	7	GSTM1, GSTM3, ADH5, UGT2A1, GSTP1	2.51619	0.0575712
KEGG_PATHWAY	bta04720:Long-term potentiation	7	HRAS, KRAS, CALM, GNAQ, GRIN2D, RAP1A, RAP1B	2.28392	0.0838938
KEGG_PATHWAY	bta05212:Pancreatic cancer	7	CDC42, KRAS, RAC1, RALB, RALA, TGFB1, TGFB2	2.28392	0.0838938
KEGG_PATHWAY	bta04962:Vasopressin-regulated water reabsorption	6	RAB5B, RAB5C, RAB11B, RAB5A, GNAS, ARHGDIA	2.76624	0.0633056
KEGG_PATHWAY	bta00531:Glycosaminoglycan degradation	5	NAGLU, IDS, HPSE, GUSB, GLB1	4.61041	0.0209372
KEGG_PATHWAY	bta00500:Starch and sucrose metabolism	5	PGM2, ENPP3, PGM1, GAA, UGP2	3.53464	0.0501822
KEGG_PATHWAY	bta04130:SNARE interactions in vesicular transport	5	SNAP29, STX3, VAMP8, SNAP23, YKT6	3.1188	0.0734959
KEGG_PATHWAY	bta00511:Other glycan degradation	4	NEU1, MAN2B1, FUCA1, GLB1	4.24157	0.064941
KEGG_PATHWAY	bta00750:Vitamin B6 metabolism	3	PDXK, AOX2, PSAT1	7.95295	0.0511501

## Sheet: 数据说明
Items	说明
Category	注释类别
Term	条目名称
Count	导入DAVID且被识别的与对应样本结合的蛋白（Gene）中，匹配到该条目下Gene数
Genes	导入DAVID且被识别的与对应样本结合的蛋白（Gene）中，匹配到该条目下Gene Symbol
PValue	采用Fisher's exact test( 费希尔精确检验)，p< 0.05，表示蛋白（Gene）显著富集而非随机匹配到该条目，p越小，表示富集越显著。
Fold Enrichment	表示该条目的富集程度，值越大，富集度越高，一般Fold Enrichment>=1.5认为富集较好。
